# Supplementary material for: ﻿ Chicosa gen. nov. (Araneae, Lycosidae), a new genus of wolf spiders from East Asia
Source: Zookeys. 2025 Nov 13;1260:1–13. doi: 10.3897/zookeys.1260.161209 (PMC12635640; doi:10.3897/zookeys.1260.161209)
Supplement: XML Treatment for Chicosa [file zookeys.1260.161209-treatment1.xml]

<!DOCTYPE tp:taxon-treatment
  PUBLIC "-//TaxonX//DTD Taxonomic Treatment Publishing DTD v0 20100105//EN" "tax-treatment-NSO.dtd">
<tp:taxon-treatment xmlns:tp="http://www.plazi.org/taxpub"><tp:treatment-meta><kwd-group><label>Taxon classification</label><kwd>
                <named-content content-type="kingdom">Animalia</named-content>
              </kwd><kwd>
                <named-content content-type="order">Araneae</named-content>
              </kwd><kwd>
                <named-content content-type="family">Lycosidae</named-content>
              </kwd></kwd-group><mixed-citation publication-type="journal"><person-group><name><surname>Tao</surname><given-names>Ze-Hong</given-names></name><name><surname>Fu</surname><given-names>Dan</given-names></name><name><surname>Wu</surname><given-names>Chang-Jun</given-names></name><name><surname>Wang</surname><given-names>Yang</given-names></name><name><surname>Liu</surname><given-names>Li-Juan</given-names></name><name><surname>Luo</surname><given-names>Yu-Fa</given-names></name></person-group><article-title>﻿ <italic><tp:taxon-name><tp:taxon-name-part taxon-name-part-type="genus" reg="Chicosa">Chicosa</tp:taxon-name-part></tp:taxon-name></italic> gen. nov. (<tp:taxon-name><tp:taxon-name-part taxon-name-part-type="order">Araneae</tp:taxon-name-part></tp:taxon-name>, <tp:taxon-name><tp:taxon-name-part taxon-name-part-type="family">Lycosidae</tp:taxon-name-part></tp:taxon-name>), a new genus of wolf spiders from East Asia</article-title><source>Zookeys</source><day>13</day><month>11</month><year>2025</year><volume>1260</volume><fpage>1</fpage><lpage>13</lpage><pub-id pub-id-type="doi">10.3897/zookeys.1260.161209</pub-id></mixed-citation></tp:treatment-meta><tp:nomenclature><label>﻿</label><tp:taxon-name><object-id xmlns:xlink="http://www.w3.org/1999/xlink" content-type="arpha" xlink:type="simple">9E712250-A451-50FB-B15B-3F9C2B1ED9F8</object-id>
              <tp:taxon-name-part taxon-name-part-type="genus" reg="Chicosa">Chicosa</tp:taxon-name-part>
              <object-id xmlns:xlink="http://www.w3.org/1999/xlink" content-type="zoobank" xlink:type="simple">https://zoobank.org/8E68A01E-D4F4-41D1-9588-2F206D3E2562</object-id>
            </tp:taxon-name><tp:taxon-status xmlns:xlink="http://www.w3.org/1999/xlink" xlink:type="simple">gen. nov.</tp:taxon-status></tp:nomenclature><tp:treatment-sec sec-type="type species" id="SECID0EVLAC"><title>Type species.</title><p><italic><tp:taxon-name><tp:taxon-name-part taxon-name-part-type="genus" reg="Alopecosa">Alopecosa</tp:taxon-name-part> <tp:taxon-name-part taxon-name-part-type="species" reg="cinnameopilosa">cinnameopilosa</tp:taxon-name-part></tp:taxon-name></italic> Schenkel, 1963.</p></tp:treatment-sec><tp:treatment-sec sec-type="etymology" id="SECID0EGMAC"><title>Etymology.</title><p>The generic name <italic><tp:taxon-name><tp:taxon-name-part taxon-name-part-type="genus" reg="Chicosa">Chicosa</tp:taxon-name-part></tp:taxon-name></italic> is a combination of the Mandarin Pinyin chi (from 螭, chī, a hornless dragon in Chinese mythology) and the common lycosid suffix -cosa (from Greek kósos, meaning ‘creature’). The gender is feminine.</p></tp:treatment-sec><tp:treatment-sec sec-type="diagnosis" id="SECID0ETMAC"><title>Diagnosis.</title><p><italic><tp:taxon-name><tp:taxon-name-part taxon-name-part-type="genus" reg="Chicosa">Chicosa</tp:taxon-name-part></tp:taxon-name></italic> gen. nov. is distinguished by the following combination of characters. Terminal apophysis (<abbrev xmlns:xlink="http://www.w3.org/1999/xlink" xlink:title="terminal apophysis" id="ABBRID0EANAC" xlink:type="simple">TA</abbrev>) well-developed, hook-shaped (Figs <xref ref-type="fig" rid="F1">1A, E</xref>, <xref ref-type="fig" rid="F2">2A, E</xref>); embolus (<abbrev xmlns:xlink="http://www.w3.org/1999/xlink" xlink:title="embolus" id="ABBRID0EMNAC" xlink:type="simple">EM</abbrev>) originates low, extends transversely, then twists retrolaterally before curving to anterior part of bulb (Figs <xref ref-type="fig" rid="F1">1C, D, E</xref>, <xref ref-type="fig" rid="F2">2A, B, D</xref>); median apophysis (<abbrev xmlns:xlink="http://www.w3.org/1999/xlink" xlink:title="median apophysis" id="ABBRID0EYNAC" xlink:type="simple">MA</abbrev>) undivided, cymbiform (Figs <xref ref-type="fig" rid="F1">1C, E, F</xref>, <xref ref-type="fig" rid="F2">2A, B, E</xref>). Median septum (<abbrev xmlns:xlink="http://www.w3.org/1999/xlink" xlink:title="Median septum" id="ABBRID0EEOAC" xlink:type="simple">MS</abbrev>) inverted T-shaped (Figs <xref ref-type="fig" rid="F1">1H</xref>, <xref ref-type="fig" rid="F3">3A</xref>); copulatory ducts (<abbrev xmlns:xlink="http://www.w3.org/1999/xlink" xlink:title="copulatory ducts" id="ABBRID0EQOAC" xlink:type="simple">CD</abbrev>) extremely long, spirally coiled (Figs <xref ref-type="fig" rid="F1">1G</xref>, <xref ref-type="fig" rid="F3">3B, C</xref>). Differs from <italic><tp:taxon-name><tp:taxon-name-part taxon-name-part-type="genus" reg="Alopecosa">Alopecosa</tp:taxon-name-part></tp:taxon-name></italic> in: <abbrev xmlns:xlink="http://www.w3.org/1999/xlink" xlink:title="median apophysis" id="ABBRID0EDPAC" xlink:type="simple">MA</abbrev> cymbiform and entire (vs. typically bipartite), <abbrev xmlns:xlink="http://www.w3.org/1999/xlink" xlink:title="terminal apophysis" id="ABBRID0EHPAC" xlink:type="simple">TA</abbrev> hook-shaped (vs. often dentiform), <abbrev xmlns:xlink="http://www.w3.org/1999/xlink" xlink:title="embolus" id="ABBRID0ELPAC" xlink:type="simple">EM</abbrev> basally originating (vs. non-basal), and <abbrev xmlns:xlink="http://www.w3.org/1999/xlink" xlink:title="copulatory ducts" id="ABBRID0EPPAC" xlink:type="simple">CD</abbrev> extremely long and spiral (vs. shorter and simpler). Differs from <italic><tp:taxon-name><tp:taxon-name-part taxon-name-part-type="genus" reg="Pardosa">Pardosa</tp:taxon-name-part></tp:taxon-name></italic> C. L. Koch, 1847 in: <abbrev xmlns:xlink="http://www.w3.org/1999/xlink" xlink:title="median apophysis" id="ABBRID0E1PAC" xlink:type="simple">MA</abbrev> cymbiform and entire (vs. usually bipartite), <abbrev xmlns:xlink="http://www.w3.org/1999/xlink" xlink:title="terminal apophysis" id="ABBRID0E5PAC" xlink:type="simple">TA</abbrev> hook-shaped (vs. dentiform), and <abbrev xmlns:xlink="http://www.w3.org/1999/xlink" xlink:title="embolus" id="ABBRID0EDAAE" xlink:type="simple">EM</abbrev> basally originating (vs. non-basal). Although sharing two retromarginal cheliceral teeth with <italic><tp:taxon-name><tp:taxon-name-part taxon-name-part-type="genus" reg="Pardosops">Pardosops</tp:taxon-name-part></tp:taxon-name></italic> Roewer, 1955, <italic><tp:taxon-name><tp:taxon-name-part taxon-name-part-type="genus" reg="Chicosa">Chicosa</tp:taxon-name-part></tp:taxon-name></italic> exhibits a more complex palpal organ: <abbrev xmlns:xlink="http://www.w3.org/1999/xlink" xlink:title="median apophysis" id="ABBRID0EVAAE" xlink:type="simple">MA</abbrev> cymbiform (vs. short and robust), <abbrev xmlns:xlink="http://www.w3.org/1999/xlink" xlink:title="terminal apophysis" id="ABBRID0EZAAE" xlink:type="simple">TA</abbrev> elongate and hook-shaped (vs. two spinose processes). Differs from <italic><tp:taxon-name><tp:taxon-name-part taxon-name-part-type="genus" reg="Acroniops">Acroniops</tp:taxon-name-part></tp:taxon-name></italic> Simon, 1898 in possessing four eyes (vs. two) in the anterior row. Distinguished from <italic><tp:taxon-name><tp:taxon-name-part taxon-name-part-type="genus" reg="Chorilycosa">Chorilycosa</tp:taxon-name-part></tp:taxon-name></italic> Roewer, 1960 by the straight (vs. recurved) anterior eye row and hook-shaped <abbrev xmlns:xlink="http://www.w3.org/1999/xlink" xlink:title="terminal apophysis" id="ABBRID0ELBAE" xlink:type="simple">TA</abbrev> (vs. two distinct spines). Differs from <italic><tp:taxon-name><tp:taxon-name-part taxon-name-part-type="genus" reg="Leimonia">Leimonia</tp:taxon-name-part></tp:taxon-name></italic> C. L. Koch, 1847 in the straight anterior eye row with subequal width to second row (vs. strongly recurved and wider). Differs from <italic><tp:taxon-name><tp:taxon-name-part taxon-name-part-type="genus" reg="Draposa">Draposa</tp:taxon-name-part></tp:taxon-name></italic> Kronestedt, 2010 by the undivided, cymbiform <abbrev xmlns:xlink="http://www.w3.org/1999/xlink" xlink:title="median apophysis" id="ABBRID0E4BAE" xlink:type="simple">MA</abbrev> with a single acute apex bent ventrolaterally (vs. <abbrev xmlns:xlink="http://www.w3.org/1999/xlink" xlink:title="median apophysis" id="ABBRID0EBCAE" xlink:type="simple">MA</abbrev> transversely extended, with broad base bearing processes and narrow distal part bearing a small subapical projection), and the complete inverted T-shaped <abbrev xmlns:xlink="http://www.w3.org/1999/xlink" xlink:title="Median septum" id="ABBRID0EFCAE" xlink:type="simple">MS</abbrev> (vs. epigynal atrium only partially divided by a tongue-like septum). Differs from <italic><tp:taxon-name><tp:taxon-name-part taxon-name-part-type="genus" reg="Wadicosa">Wadicosa</tp:taxon-name-part></tp:taxon-name></italic> Zyuzin, 1985 in: retromargin with two teeth (vs. three), subtegulum small and positioned directly below tegulum (vs. large and anteroventrally shifted), <abbrev xmlns:xlink="http://www.w3.org/1999/xlink" xlink:title="terminal apophysis" id="ABBRID0EQCAE" xlink:type="simple">TA</abbrev> without spiral torsion (vs. strongly twisted), and <abbrev xmlns:xlink="http://www.w3.org/1999/xlink" xlink:title="embolus" id="ABBRID0EUCAE" xlink:type="simple">EM</abbrev> originating low and extending transversely (vs. originating antero-apically); female with distinct inverted T-shaped <abbrev xmlns:xlink="http://www.w3.org/1999/xlink" xlink:title="Median septum" id="ABBRID0EYCAE" xlink:type="simple">MS</abbrev> (vs. absent).</p><fig id="F1" position="float" orientation="portrait"><object-id xmlns:xlink="http://www.w3.org/1999/xlink" content-type="doi" xlink:type="simple">10.3897/zookeys.1260.161209.figure1</object-id><object-id xmlns:xlink="http://www.w3.org/1999/xlink" content-type="arpha" xlink:type="simple">0C20C5D1-4A8F-576C-8359-07EF4186803D</object-id><label>Figure 1.</label><caption><p><italic><tp:taxon-name><tp:taxon-name-part taxon-name-part-type="genus" reg="Chicosa">Chicosa</tp:taxon-name-part> <tp:taxon-name-part taxon-name-part-type="species" reg="cinnameopilosa">cinnameopilosa</tp:taxon-name-part></tp:taxon-name></italic> (Schenkel, 1963), comb. nov. A. Male habitus, dorsal view; B. Female habitus, dorsal view; C. Left male pedipalp bulb, ventral view; D. Same, retrolateral view; E. Left male palp, ventral view; F. Same, retrolateral view; G. Epigyne, dorsal view; H. Same, ventral view. Scale bars: 1 mm (A, B); 0.4 mm (E, F); 0.2 mm (C, D, G, H). Abbreviations: <abbrev xmlns:xlink="http://www.w3.org/1999/xlink" xlink:title="copulatory ducts" id="ABBRID0EPDAE" xlink:type="simple">CD</abbrev> = copulatory duct; CO = copulatory opening; <abbrev xmlns:xlink="http://www.w3.org/1999/xlink" xlink:title="embolus" id="ABBRID0ETDAE" xlink:type="simple">EM</abbrev> = embolus; FD = fertilization duct; <abbrev xmlns:xlink="http://www.w3.org/1999/xlink" xlink:title="median apophysis" id="ABBRID0EXDAE" xlink:type="simple">MA</abbrev> = median apophysis; <abbrev xmlns:xlink="http://www.w3.org/1999/xlink" xlink:title="Median septum" id="ABBRID0E2DAE" xlink:type="simple">MS</abbrev> = median septum; S = spermatheca; ST = subtegulum; <abbrev xmlns:xlink="http://www.w3.org/1999/xlink" xlink:title="terminal apophysis" id="ABBRID0E6DAE" xlink:type="simple">TA</abbrev> = terminal apophysis; and TE = tegulum.</p></caption><graphic xmlns:xlink="http://www.w3.org/1999/xlink" xlink:href="zookeys-1260-001_article-161209__-g001.jpg" position="float" orientation="portrait" xlink:type="simple" id="oo_1463990.jpg"><uri content-type="original_file" xlink:type="simple">https://binary.pensoft.net/fig/1463990</uri></graphic></fig></tp:treatment-sec><tp:treatment-sec sec-type="Phylogeny" id="SECID0EIEAE"><title>Phylogeny.</title><p><italic><tp:taxon-name><tp:taxon-name-part taxon-name-part-type="genus" reg="Chicosa">Chicosa</tp:taxon-name-part> <tp:taxon-name-part taxon-name-part-type="species" reg="cinnameopilosa">cinnameopilosa</tp:taxon-name-part></tp:taxon-name></italic> comb. nov. clusters together with the species of <tp:taxon-name><tp:taxon-name-part taxon-name-part-type="family">Pardosinae</tp:taxon-name-part></tp:taxon-name>, and it is sister to <italic><tp:taxon-name><tp:taxon-name-part taxon-name-part-type="genus" reg="Wadicosa">Wadicosa</tp:taxon-name-part></tp:taxon-name></italic> + <italic><tp:taxon-name><tp:taxon-name-part taxon-name-part-type="genus" reg="Pardosa">Pardosa</tp:taxon-name-part></tp:taxon-name></italic> (Fig. <xref ref-type="fig" rid="F4">4</xref>).</p></tp:treatment-sec><tp:treatment-sec sec-type="description" id="SECID0EQFAE"><title>Description.</title><p>See species description.</p></tp:treatment-sec><tp:treatment-sec sec-type="Composition" id="SECID0EVFAE"><title>Composition.</title><p>Only the type species.</p></tp:treatment-sec><tp:treatment-sec sec-type="distribution" id="SECID0E1FAE"><title>Distribution.</title><p><bold>China</bold> (Anhui, Beijing, Hebei, Henan, Hunan, Inner Mongolia, Jilin, Shanxi, Shandong, Xinjiang and Zhejiang provinces), Japan, Kazakhstan, North Korea and Russia (Fig. <xref ref-type="fig" rid="F5">5</xref>).</p></tp:treatment-sec><tp:treatment-sec><!--Section generated to contain objects referenced in tp:taxon-treatment.--><fig id="F2" position="float" orientation="portrait"><object-id xmlns:xlink="http://www.w3.org/1999/xlink" content-type="doi" xlink:type="simple">10.3897/zookeys.1260.161209.figure2</object-id><object-id xmlns:xlink="http://www.w3.org/1999/xlink" content-type="arpha" xlink:type="simple">2E2BA64C-5635-54D5-B670-D67C1D7459FA</object-id><label>Figure 2.</label><caption><p><italic><tp:taxon-name><tp:taxon-name-part taxon-name-part-type="genus" reg="Chicosa">Chicosa</tp:taxon-name-part> <tp:taxon-name-part taxon-name-part-type="species" reg="cinnameopilosa">cinnameopilosa</tp:taxon-name-part></tp:taxon-name></italic> (Schenkel, 1963), comb. nov. A. Left male pedipalp bulb, ventral view; B. Median apophysis, ventral view; C. Embolus, retrolateral view; D. Embolus, ventral view; E. Terminal apophysis and median apophysis, ventral view. Scale bars: 0.1 mm (A−E). Abbreviations: <abbrev xmlns:xlink="http://www.w3.org/1999/xlink" xlink:title="embolus" id="ABBRID0EJPAE" xlink:type="simple">EM</abbrev> = embolus; <abbrev xmlns:xlink="http://www.w3.org/1999/xlink" xlink:title="median apophysis" id="ABBRID0ENPAE" xlink:type="simple">MA</abbrev> = median apophysis; <abbrev xmlns:xlink="http://www.w3.org/1999/xlink" xlink:title="terminal apophysis" id="ABBRID0ERPAE" xlink:type="simple">TA</abbrev> = terminal apophysis.</p></caption><graphic xmlns:xlink="http://www.w3.org/1999/xlink" xlink:href="zookeys-1260-001_article-161209__-g002.jpg" position="float" orientation="portrait" xlink:type="simple" id="oo_1463991.jpg"><uri content-type="original_file" xlink:type="simple">https://binary.pensoft.net/fig/1463991</uri></graphic></fig><fig id="F3" position="float" orientation="portrait"><object-id xmlns:xlink="http://www.w3.org/1999/xlink" content-type="doi" xlink:type="simple">10.3897/zookeys.1260.161209.figure3</object-id><object-id xmlns:xlink="http://www.w3.org/1999/xlink" content-type="arpha" xlink:type="simple">63686492-11CD-5ED7-8AF3-383B2FEC854E</object-id><label>Figure 3.</label><caption><p><italic><tp:taxon-name><tp:taxon-name-part taxon-name-part-type="genus" reg="Chicosa">Chicosa</tp:taxon-name-part> <tp:taxon-name-part taxon-name-part-type="species" reg="cinnameopilosa">cinnameopilosa</tp:taxon-name-part></tp:taxon-name></italic> (Schenkel, 1963), comb. nov. A. Epigyne, ventral view; B. Epigyne, dorsal view; C. Copulatory duct, dorsal view. Scale bars: 0.1 mm (A–C).</p></caption><graphic xmlns:xlink="http://www.w3.org/1999/xlink" xlink:href="zookeys-1260-001_article-161209__-g003.jpg" position="float" orientation="portrait" xlink:type="simple" id="oo_1463992.jpg"><uri content-type="original_file" xlink:type="simple">https://binary.pensoft.net/fig/1463992</uri></graphic></fig><fig id="F4" position="float" orientation="portrait"><object-id xmlns:xlink="http://www.w3.org/1999/xlink" content-type="doi" xlink:type="simple">10.3897/zookeys.1260.161209.figure4</object-id><object-id xmlns:xlink="http://www.w3.org/1999/xlink" content-type="arpha" xlink:type="simple">60B4237F-2A5C-5418-A1DA-1E2FDCBE98A2</object-id><label>Figure 4.</label><caption><p>Phylogenetic trees reconstructed with the <abbrev xmlns:xlink="http://www.w3.org/1999/xlink" xlink:title="maximum likelihood" id="ABBRID0EZSAE" xlink:type="simple">ML</abbrev> method. A. <abbrev xmlns:xlink="http://www.w3.org/1999/xlink" xlink:title="maximum likelihood" id="ABBRID0E4SAE" xlink:type="simple">ML</abbrev> tree constructed using the concatenated <italic>COI</italic>, 12S rRNA and 16S rRNA dataset of 329 species of <tp:taxon-name><tp:taxon-name-part taxon-name-part-type="family">Lycosidae</tp:taxon-name-part></tp:taxon-name>; B. <abbrev xmlns:xlink="http://www.w3.org/1999/xlink" xlink:title="maximum likelihood" id="ABBRID0EITAE" xlink:type="simple">ML</abbrev> tree reconstructed using the concatenated <italic>COI</italic>, 12S rRNA and 16S rRNA sequences of 85 species of <tp:taxon-name><tp:taxon-name-part taxon-name-part-type="subfamily">Lycosinae</tp:taxon-name-part></tp:taxon-name> and <tp:taxon-name><tp:taxon-name-part taxon-name-part-type="family">Pardosinae</tp:taxon-name-part></tp:taxon-name>. The numbers at the nodes represent bootstrap support values from the <abbrev xmlns:xlink="http://www.w3.org/1999/xlink" xlink:title="maximum likelihood" id="ABBRID0EYTAE" xlink:type="simple">ML</abbrev> analyses. <italic><tp:taxon-name><tp:taxon-name-part taxon-name-part-type="genus" reg="Chicosa">Chicosa</tp:taxon-name-part> <tp:taxon-name-part taxon-name-part-type="species" reg="cinnameopilosa">cinnameopilosa</tp:taxon-name-part></tp:taxon-name></italic> comb. nov. is shown in red.</p></caption><graphic xmlns:xlink="http://www.w3.org/1999/xlink" xlink:href="zookeys-1260-001_article-161209__-g004.jpg" position="float" orientation="portrait" xlink:type="simple" id="oo_1463993.jpg"><uri content-type="original_file" xlink:type="simple">https://binary.pensoft.net/fig/1463993</uri></graphic></fig><fig id="F5" position="float" orientation="portrait"><object-id xmlns:xlink="http://www.w3.org/1999/xlink" content-type="doi" xlink:type="simple">10.3897/zookeys.1260.161209.figure5</object-id><object-id xmlns:xlink="http://www.w3.org/1999/xlink" content-type="arpha" xlink:type="simple">DB134C6A-65DA-56AC-AA22-6092437B8206</object-id><label>Figure 5.</label><caption><p>Geographic distribution of <italic><tp:taxon-name><tp:taxon-name-part taxon-name-part-type="genus" reg="Chicosa">Chicosa</tp:taxon-name-part> <tp:taxon-name-part taxon-name-part-type="species" reg="cinnameopilosa">cinnameopilosa</tp:taxon-name-part></tp:taxon-name></italic> (Schenkel, 1963).</p></caption><graphic xmlns:xlink="http://www.w3.org/1999/xlink" xlink:href="zookeys-1260-001_article-161209__-g005.jpg" position="float" orientation="portrait" xlink:type="simple" id="oo_1463994.jpg"><uri content-type="original_file" xlink:type="simple">https://binary.pensoft.net/fig/1463994</uri></graphic></fig></tp:treatment-sec></tp:taxon-treatment>
