# Supplementary material for: ﻿ Chicosa gen. nov. (Araneae, Lycosidae), a new genus of wolf spiders from East Asia
Source: Zookeys. 2025 Nov 13;1260:1–13. doi: 10.3897/zookeys.1260.161209 (PMC12635640; doi:10.3897/zookeys.1260.161209)
Supplement: XML Treatment for Chicosa cinnameopilosa [file zookeys.1260.161209-treatment2.xml]

<!DOCTYPE tp:taxon-treatment
  PUBLIC "-//TaxonX//DTD Taxonomic Treatment Publishing DTD v0 20100105//EN" "tax-treatment-NSO.dtd">
<tp:taxon-treatment xmlns:tp="http://www.plazi.org/taxpub"><tp:treatment-meta><kwd-group><label>Taxon classification</label><kwd>
                <named-content content-type="kingdom">Animalia</named-content>
              </kwd><kwd>
                <named-content content-type="order">Araneae</named-content>
              </kwd><kwd>
                <named-content content-type="family">Lycosidae</named-content>
              </kwd></kwd-group><mixed-citation publication-type="journal"><person-group><name><surname>Tao</surname><given-names>Ze-Hong</given-names></name><name><surname>Fu</surname><given-names>Dan</given-names></name><name><surname>Wu</surname><given-names>Chang-Jun</given-names></name><name><surname>Wang</surname><given-names>Yang</given-names></name><name><surname>Liu</surname><given-names>Li-Juan</given-names></name><name><surname>Luo</surname><given-names>Yu-Fa</given-names></name></person-group><article-title>﻿ <italic><tp:taxon-name><tp:taxon-name-part taxon-name-part-type="genus" reg="Chicosa">Chicosa</tp:taxon-name-part></tp:taxon-name></italic> gen. nov. (<tp:taxon-name><tp:taxon-name-part taxon-name-part-type="order">Araneae</tp:taxon-name-part></tp:taxon-name>, <tp:taxon-name><tp:taxon-name-part taxon-name-part-type="family">Lycosidae</tp:taxon-name-part></tp:taxon-name>), a new genus of wolf spiders from East Asia</article-title><source>Zookeys</source><day>13</day><month>11</month><year>2025</year><volume>1260</volume><fpage>1</fpage><lpage>13</lpage><pub-id pub-id-type="doi">10.3897/zookeys.1260.161209</pub-id></mixed-citation></tp:treatment-meta><tp:nomenclature><label>﻿</label><tp:taxon-name><object-id xmlns:xlink="http://www.w3.org/1999/xlink" content-type="arpha" xlink:type="simple">90338645-3497-56DD-87F5-157A8596D6CE</object-id>
              <tp:taxon-name-part taxon-name-part-type="genus" reg="Chicosa">Chicosa</tp:taxon-name-part>
              <tp:taxon-name-part taxon-name-part-type="species" reg="cinnameopilosa">cinnameopilosa</tp:taxon-name-part>
            </tp:taxon-name><tp:taxon-authority>(Schenkel, 1963)</tp:taxon-authority><tp:taxon-status xmlns:xlink="http://www.w3.org/1999/xlink" xlink:type="simple">comb. nov.</tp:taxon-status><xref ref-type="fig" rid="F1">Figs 1</xref><xref ref-type="fig" rid="F2">, 2</xref><xref ref-type="fig" rid="F3">, 3</xref><tp:nomenclature-citation-list><tp:nomenclature-citation><tp:taxon-name>
                  <tp:taxon-name-part taxon-name-part-type="genus" reg="Tarentula">Tarentula</tp:taxon-name-part> <tp:taxon-name-part taxon-name-part-type="species" reg="cinnameopilosa">cinnameopilosa</tp:taxon-name-part></tp:taxon-name><comment>Schenkel, 1963: 333, fig. 192 (♀); Hu 1984: 246, fig. 258. 1–2 (♀♂).</comment></tp:nomenclature-citation><tp:nomenclature-citation><tp:taxon-name>
                  <tp:taxon-name-part taxon-name-part-type="genus" reg="Pardosa">Pardosa</tp:taxon-name-part> <tp:taxon-name-part taxon-name-part-type="species" reg="lusisi">lusisi</tp:taxon-name-part></tp:taxon-name><comment>: <xref ref-type="bibr" rid="B26">Šternbergs 1981</xref>: 60, fig. 1 (♀♂).</comment></tp:nomenclature-citation><tp:nomenclature-citation><tp:taxon-name>
                  <tp:taxon-name-part taxon-name-part-type="genus" reg="Alopecosa">Alopecosa</tp:taxon-name-part> <tp:taxon-name-part taxon-name-part-type="species" reg="cinnameopilosa">cinnameopilosa</tp:taxon-name-part></tp:taxon-name><comment>: <xref ref-type="bibr" rid="B11">Li and Chen 1982</xref>: 66, figs 1–3 (♀♂); <xref ref-type="bibr" rid="B21">Song 1982</xref>: 76, figs 3–4 (♂); <xref ref-type="bibr" rid="B40">Zhu and Shi 1985</xref>: 129, fig. 113a–c (♀); <xref ref-type="bibr" rid="B22">Song 1986</xref>: 78, figs 19–22 (♀); <xref ref-type="bibr" rid="B23">Song 1987</xref>: 215, fig. 174 (♀♂); <xref ref-type="bibr" rid="B28">Tanaka 1987</xref>: 17, figs 1–4 (♀♂); <xref ref-type="bibr" rid="B38">Zhang 1987</xref>: 144, fig. 119.1–3 (♀♂); <xref ref-type="bibr" rid="B19">Paik 1988</xref>: 92, figs 25–34 (♀♂); <xref ref-type="bibr" rid="B8">Hu and Wu 1989</xref>: 186, fig. 155.1–5 (♀♂); <xref ref-type="bibr" rid="B3">Chen and Zhang 1991</xref>: 216, fig. 221.1–4 (♀♂); <xref ref-type="bibr" rid="B29">Tanaka 1992</xref>: 326, figs 13–16 (♀♂); <xref ref-type="bibr" rid="B36">Yin et al. 1997</xref>: 60, fig. 25a–f (♀♂); <xref ref-type="bibr" rid="B24">Song et al. 1999</xref>: 316, figs 186K, 187B (♀♂); <xref ref-type="bibr" rid="B14">Marusik et al. 2000</xref>: 77; <xref ref-type="bibr" rid="B25">Song et al. 2001</xref>: 231, fig. 141A–D (♀♂); <xref ref-type="bibr" rid="B16">Namkung 2002</xref>: 313, fig. 20.7a–b (♀♂); <xref ref-type="bibr" rid="B17">Namkung 2003</xref>: 315, fig. 20.7a–b (♀♂); <xref ref-type="bibr" rid="B30">Tanaka 2009</xref>: 238, figs 93–94 (♀♂); <xref ref-type="bibr" rid="B41">Zhu and Zhang 2011</xref>: 253, fig. 182A–D (♀♂); <xref ref-type="bibr" rid="B37">Yin et al. 2012</xref>: 791, fig. 395a–f (♀♂); <xref ref-type="bibr" rid="B39">Zhang et al. 2022</xref>: 123, fig. 87A–H (♀♂).</comment></tp:nomenclature-citation></tp:nomenclature-citation-list></tp:nomenclature><tp:treatment-sec sec-type="material" id="SECID0EYLAE"><title>Material examined.</title><p><bold>China, Shandong</bold>: • 2♂ 3♀, Taian City, Taishan District, Xujiazhuang village, <named-content xmlns:xlink="http://www.w3.org/1999/xlink" content-type="dwc:verbatimCoordinates" xlink:type="simple"><named-content content-type="geo-json" specific-use="{&#34;type&#34;:&#34;Point&#34;,&#34;coordinates&#34;:[117.254722,36.172222]}" id="NCID0EDMAE" xlink:type="simple">36°10'20"N, 117°15'17"E</named-content></named-content>, elev. 135.4 m, 3 August 2023, L.J. Liu and Y. Cheng leg. • 1♂ 2♀, Taian City, Daiyue District, Yunbeishan village, <named-content xmlns:xlink="http://www.w3.org/1999/xlink" content-type="dwc:verbatimCoordinates" xlink:type="simple"><named-content content-type="geo-json" specific-use="{&#34;type&#34;:&#34;Point&#34;,&#34;coordinates&#34;:[117.345000,36.208889]}" id="NCID0ELMAE" xlink:type="simple">36°12'32"N, 117°20'42"E</named-content></named-content>, elev. 141.5 m, 4 August 2023, L.J. Liu and Y. Cheng leg. <bold>Liaoning</bold>: • 22♀, Tieling City, Changtu County, Hongshan village, Hongshan Reservoir, <named-content xmlns:xlink="http://www.w3.org/1999/xlink" content-type="dwc:verbatimCoordinates" xlink:type="simple"><named-content content-type="geo-json" specific-use="{&#34;type&#34;:&#34;Point&#34;,&#34;coordinates&#34;:[124.123333,42.881944]}" id="NCID0EVMAE" xlink:type="simple">42°52'55"N, 124°07'24"E</named-content></named-content>, elev. 150.7 m, 1 August 2023, L.J. Liu and Y. Cheng leg. <bold>Hebei</bold>: • 1♂ 1♀, Shijiazhuang City, Yuanshi County, Panlong Lake, <named-content xmlns:xlink="http://www.w3.org/1999/xlink" content-type="dwc:verbatimCoordinates" xlink:type="simple"><named-content content-type="geo-json" specific-use="{&#34;type&#34;:&#34;Point&#34;,&#34;coordinates&#34;:[114.362222,37.796389]}" id="NCID0E6MAE" xlink:type="simple">37°47'47"N, 114°21'44"E</named-content></named-content>, elev. 112.8 m, 16 July 2023, L.J. Liu and Y. Cheng leg. <bold>Inner Mongolia</bold>: • 6♀, Bayannur City, Urad Front Banner, Shunda Petroleum Gas Station, <named-content xmlns:xlink="http://www.w3.org/1999/xlink" content-type="dwc:verbatimCoordinates" xlink:type="simple"><named-content content-type="geo-json" specific-use="{&#34;type&#34;:&#34;Point&#34;,&#34;coordinates&#34;:[108.684444,40.725556]}" id="NCID0EJNAE" xlink:type="simple">40°43'32"N, 108°41'4"E</named-content></named-content>, elev. 1054.2 m, 13 August 2024, Z.H. Tao and H.F. Shi leg. • 2♀, Bayannur City, Hanggin Rear Banner Railway Station, <named-content xmlns:xlink="http://www.w3.org/1999/xlink" content-type="dwc:verbatimCoordinates" xlink:type="simple"><named-content content-type="geo-json" specific-use="{&#34;type&#34;:&#34;Point&#34;,&#34;coordinates&#34;:[107.114722,40.696111]}" id="NCID0ERNAE" xlink:type="simple">40°41'46"N, 107°6'53"E</named-content></named-content>, elev. 1035.5 m, 20 August 2024, Z.H. Tao and H.F. Shi leg.</p></tp:treatment-sec><tp:treatment-sec sec-type="diagnosis" id="SECID0EWNAE"><title>Diagnosis.</title><p>See generic diagnosis.</p></tp:treatment-sec><tp:treatment-sec sec-type="description" id="SECID0E2NAE"><title>Description.</title><p><bold>Male</bold> (Fig. <xref ref-type="fig" rid="F1">1A</xref>): Total length 7.15. Carapace 3.80 long, 3.15 wide; opisthosoma 3.28 long, 1.87 wide. Carapace yellow-green; black longitudinal median band present; cervical and radial furrows faint. Ocular area black, with white, orange and black setae. Eyes: AME 0.20, ALE 0.14, PME 0.32, PLE 0.30; AME–AME 0.14, AME–ALE 0.04, PME–PME 0.31, PME–PLE 0.35. Clypeus height 0.25. Chelicerae pale green; promargin with 3 teeth, retromargin with 2 teeth. Maxillae and labium faint yellow. Sternum pale yellow with black markings. Leg measurements: I 14.64 (3.90, 5.02, 3.62, 2.10); II 13.92 (3.73, 4.78, 3.44, 1.97); III 12.23 (3.41, 4.04, 3.07, 1.71); IV 16.85 (4.40, 5.22, 4.79, 2.44). Leg formula: 4-1-2-3. Opisthosoma long-oval; dorsum grayish-black with light brown maculations; cardiac mark elongated, paired lateral stripes distinct; venter center grayish-yellowish brown, with scattered grayish-black patches laterally.</p><p><bold><italic>Palp</italic></bold> (Figs <xref ref-type="fig" rid="F1">1C–F</xref>, <xref ref-type="fig" rid="F2">2</xref>). Terminal apophysis twisted distally, ending in elongated digitiform process curved retrolaterally and ventrally; median apophysis cymbiform, with acuminate apex bent ventrolaterally; embolus filiform, originating from median apophysis base, initially curved dorsally then descending sharply.</p><fig id="F2" position="float" orientation="portrait"><object-id xmlns:xlink="http://www.w3.org/1999/xlink" content-type="doi" xlink:type="simple">10.3897/zookeys.1260.161209.figure2</object-id><object-id xmlns:xlink="http://www.w3.org/1999/xlink" content-type="arpha" xlink:type="simple">2E2BA64C-5635-54D5-B670-D67C1D7459FA</object-id><label>Figure 2.</label><caption><p><italic><tp:taxon-name><tp:taxon-name-part taxon-name-part-type="genus" reg="Chicosa">Chicosa</tp:taxon-name-part> <tp:taxon-name-part taxon-name-part-type="species" reg="cinnameopilosa">cinnameopilosa</tp:taxon-name-part></tp:taxon-name></italic> (Schenkel, 1963), comb. nov. A. Left male pedipalp bulb, ventral view; B. Median apophysis, ventral view; C. Embolus, retrolateral view; D. Embolus, ventral view; E. Terminal apophysis and median apophysis, ventral view. Scale bars: 0.1 mm (A−E). Abbreviations: <abbrev xmlns:xlink="http://www.w3.org/1999/xlink" xlink:title="embolus" id="ABBRID0EJPAE" xlink:type="simple">EM</abbrev> = embolus; <abbrev xmlns:xlink="http://www.w3.org/1999/xlink" xlink:title="median apophysis" id="ABBRID0ENPAE" xlink:type="simple">MA</abbrev> = median apophysis; <abbrev xmlns:xlink="http://www.w3.org/1999/xlink" xlink:title="terminal apophysis" id="ABBRID0ERPAE" xlink:type="simple">TA</abbrev> = terminal apophysis.</p></caption><graphic xmlns:xlink="http://www.w3.org/1999/xlink" xlink:href="zookeys-1260-001_article-161209__-g002.jpg" position="float" orientation="portrait" xlink:type="simple" id="oo_1463991.jpg"><uri content-type="original_file" xlink:type="simple">https://binary.pensoft.net/fig/1463991</uri></graphic></fig><p><bold>Female</bold> (Fig. <xref ref-type="fig" rid="F1">1B</xref>): Total length 8.53. Carapace 4.22 long, 3.67 wide; opisthosoma 4.43 long, 2.85 wide. Carapace tawny; black longitudinal median band present; cervical and radial furrows faint. Ocular area as in male. Eyes: AME 0.22, ALE 0.15, PME 0.35, PLE 0.34; AME–AME 0.15, AME–ALE 0.06, PME–PME 0.35, PME–PLE 0.43. Chelicerae brownish-yellow with black stripes; promargin with 3 teeth, retromargin with 2 teeth. Maxillae faint yellow, labium yellow. Sternum yellow with black markings. Leg measurements: I 12.19 (3.43, 4.27, 2.78, 1.71); II 11.52 (3.35, 3.99, 2.55, 1.63); III 10.79 (3.12, 3.61, 2.54, 1.52); IV 15.99 (4.35, 4.99, 4.47, 2.18). Leg formula: 4-1-2-3.</p><p><bold><italic>Epigyne</italic></bold> (Figs <xref ref-type="fig" rid="F1">1G, H</xref>, <xref ref-type="fig" rid="F3">3</xref>). Median septum inverted T-shaped; depression present near insertion pore. Copulatory duct extremely long, spirally coiled; spermatheca rod-shaped; fertilization duct slender, curved.</p><fig id="F3" position="float" orientation="portrait"><object-id xmlns:xlink="http://www.w3.org/1999/xlink" content-type="doi" xlink:type="simple">10.3897/zookeys.1260.161209.figure3</object-id><object-id xmlns:xlink="http://www.w3.org/1999/xlink" content-type="arpha" xlink:type="simple">63686492-11CD-5ED7-8AF3-383B2FEC854E</object-id><label>Figure 3.</label><caption><p><italic><tp:taxon-name><tp:taxon-name-part taxon-name-part-type="genus" reg="Chicosa">Chicosa</tp:taxon-name-part> <tp:taxon-name-part taxon-name-part-type="species" reg="cinnameopilosa">cinnameopilosa</tp:taxon-name-part></tp:taxon-name></italic> (Schenkel, 1963), comb. nov. A. Epigyne, ventral view; B. Epigyne, dorsal view; C. Copulatory duct, dorsal view. Scale bars: 0.1 mm (A–C).</p></caption><graphic xmlns:xlink="http://www.w3.org/1999/xlink" xlink:href="zookeys-1260-001_article-161209__-g003.jpg" position="float" orientation="portrait" xlink:type="simple" id="oo_1463992.jpg"><uri content-type="original_file" xlink:type="simple">https://binary.pensoft.net/fig/1463992</uri></graphic></fig></tp:treatment-sec><tp:treatment-sec><!--Section generated to contain objects referenced in tp:taxon-treatment.--><fig id="F1" position="float" orientation="portrait"><object-id xmlns:xlink="http://www.w3.org/1999/xlink" content-type="doi" xlink:type="simple">10.3897/zookeys.1260.161209.figure1</object-id><object-id xmlns:xlink="http://www.w3.org/1999/xlink" content-type="arpha" xlink:type="simple">0C20C5D1-4A8F-576C-8359-07EF4186803D</object-id><label>Figure 1.</label><caption><p><italic><tp:taxon-name><tp:taxon-name-part taxon-name-part-type="genus" reg="Chicosa">Chicosa</tp:taxon-name-part> <tp:taxon-name-part taxon-name-part-type="species" reg="cinnameopilosa">cinnameopilosa</tp:taxon-name-part></tp:taxon-name></italic> (Schenkel, 1963), comb. nov. A. Male habitus, dorsal view; B. Female habitus, dorsal view; C. Left male pedipalp bulb, ventral view; D. Same, retrolateral view; E. Left male palp, ventral view; F. Same, retrolateral view; G. Epigyne, dorsal view; H. Same, ventral view. Scale bars: 1 mm (A, B); 0.4 mm (E, F); 0.2 mm (C, D, G, H). Abbreviations: <abbrev xmlns:xlink="http://www.w3.org/1999/xlink" xlink:title="copulatory ducts" id="ABBRID0EPDAE" xlink:type="simple">CD</abbrev> = copulatory duct; CO = copulatory opening; <abbrev xmlns:xlink="http://www.w3.org/1999/xlink" xlink:title="embolus" id="ABBRID0ETDAE" xlink:type="simple">EM</abbrev> = embolus; FD = fertilization duct; <abbrev xmlns:xlink="http://www.w3.org/1999/xlink" xlink:title="median apophysis" id="ABBRID0EXDAE" xlink:type="simple">MA</abbrev> = median apophysis; <abbrev xmlns:xlink="http://www.w3.org/1999/xlink" xlink:title="Median septum" id="ABBRID0E2DAE" xlink:type="simple">MS</abbrev> = median septum; S = spermatheca; ST = subtegulum; <abbrev xmlns:xlink="http://www.w3.org/1999/xlink" xlink:title="terminal apophysis" id="ABBRID0E6DAE" xlink:type="simple">TA</abbrev> = terminal apophysis; and TE = tegulum.</p></caption><graphic xmlns:xlink="http://www.w3.org/1999/xlink" xlink:href="zookeys-1260-001_article-161209__-g001.jpg" position="float" orientation="portrait" xlink:type="simple" id="oo_1463990.jpg"><uri content-type="original_file" xlink:type="simple">https://binary.pensoft.net/fig/1463990</uri></graphic></fig></tp:treatment-sec><ref-list><ref id="B26"><mixed-citation xmlns:xlink="http://www.w3.org/1999/xlink" xlink:type="simple"><person-group><name name-style="western"><surname>Šternbergs</surname><given-names>M</given-names></name></person-group> (<year>1981</year>) <article-title><italic><tp:taxon-name><tp:taxon-name-part taxon-name-part-type="genus">Pardosa</tp:taxon-name-part> <tp:taxon-name-part taxon-name-part-type="species">lusisi</tp:taxon-name-part></tp:taxon-name></italic>-A new spider species of the family <tp:taxon-name><tp:taxon-name-part taxon-name-part-type="family">Lycosidae</tp:taxon-name-part></tp:taxon-name> found in Tuva.</article-title><source>Latvijas Entomologs</source><volume>24</volume>: <fpage>60</fpage>–<lpage>62</lpage>.</mixed-citation></ref><ref id="B11"><mixed-citation xmlns:xlink="http://www.w3.org/1999/xlink" xlink:type="simple"><person-group><name name-style="western"><surname>Li</surname><given-names>YC</given-names></name><name name-style="western"><surname>Chen</surname><given-names>FY</given-names></name></person-group> (<year>1982</year>) <article-title>Discovery of the wolf spider <italic><tp:taxon-name><tp:taxon-name-part taxon-name-part-type="genus">Alopecosa</tp:taxon-name-part> <tp:taxon-name-part taxon-name-part-type="species">cinnameopilosa</tp:taxon-name-part></tp:taxon-name></italic> in Anhui Province. Anhui Shi-da Xuebao.</article-title><source>Zhexue Shehui Kexue Ban</source><volume>1982</volume>(<issue>1</issue>): <fpage>66</fpage>–<lpage>70</lpage>.</mixed-citation></ref><ref id="B21"><mixed-citation xmlns:xlink="http://www.w3.org/1999/xlink" xlink:type="simple"><person-group><name name-style="western"><surname>Song</surname><given-names>DX</given-names></name></person-group> (<year>1982</year>) <article-title>Studies on some wolf spiders from China.</article-title><source>Sinozoologia</source><volume>2</volume>: <fpage>75</fpage>–<lpage>80</lpage>.</mixed-citation></ref><ref id="B40"><mixed-citation xmlns:xlink="http://www.w3.org/1999/xlink" xlink:type="simple"><person-group><name name-style="western"><surname>Zhu</surname><given-names>MS</given-names></name><name name-style="western"><surname>Shi</surname><given-names>JG</given-names></name></person-group> (<year>1985</year>) Crop field spiders of Shanxi Province. Agriculture Planning Committee of Shanxi Province (for 1983), 239 pp.</mixed-citation></ref><ref id="B22"><mixed-citation xmlns:xlink="http://www.w3.org/1999/xlink" xlink:type="simple"><person-group><name name-style="western"><surname>Song</surname><given-names>DX</given-names></name></person-group> (<year>1986</year>) <article-title>A revision of the Chinese wolf spiders of the genus <italic><tp:taxon-name><tp:taxon-name-part taxon-name-part-type="genus">Alopecosa</tp:taxon-name-part></tp:taxon-name></italic> described by Schenkel (<tp:taxon-name><tp:taxon-name-part taxon-name-part-type="order">Araneae</tp:taxon-name-part></tp:taxon-name>: <tp:taxon-name><tp:taxon-name-part taxon-name-part-type="family">Lycosidae</tp:taxon-name-part></tp:taxon-name>).</article-title><source>Sinozoologia</source><volume>4</volume>: <fpage>73</fpage>–<lpage>82</lpage>.</mixed-citation></ref><ref id="B23"><mixed-citation xmlns:xlink="http://www.w3.org/1999/xlink" xlink:type="simple"><person-group><name name-style="western"><surname>Song</surname><given-names>DX</given-names></name></person-group> (<year>1987</year>) <source>Spiders from agricultural regions of China (<tp:taxon-name><tp:taxon-name-part taxon-name-part-type="class">Arachnida</tp:taxon-name-part></tp:taxon-name>: <tp:taxon-name><tp:taxon-name-part taxon-name-part-type="order">Araneae</tp:taxon-name-part></tp:taxon-name>).</source><publisher-name>Agriculture Publishing House</publisher-name>, <publisher-loc>Beijing</publisher-loc>, <size units="page">376 pp</size>.</mixed-citation></ref><ref id="B28"><mixed-citation xmlns:xlink="http://www.w3.org/1999/xlink" xlink:type="simple"><person-group><name name-style="western"><surname>Tanaka</surname><given-names>H</given-names></name></person-group> (<year>1987</year>) <article-title>A newly recorded species of the genus <italic><tp:taxon-name><tp:taxon-name-part taxon-name-part-type="genus">Alopecosa</tp:taxon-name-part></tp:taxon-name></italic> Simon, 1885, (<tp:taxon-name><tp:taxon-name-part taxon-name-part-type="order">Araneae</tp:taxon-name-part></tp:taxon-name>: <tp:taxon-name><tp:taxon-name-part taxon-name-part-type="family">Lycosidae</tp:taxon-name-part></tp:taxon-name>) from Japan.</article-title><source>Atypus</source><volume>89</volume>: <fpage>17</fpage>–<lpage>19</lpage>.</mixed-citation></ref><ref id="B38"><mixed-citation xmlns:xlink="http://www.w3.org/1999/xlink" xlink:type="simple"><person-group><name name-style="western"><surname>Zhang</surname><given-names>WS [Ed.]</given-names></name></person-group> (<year>1987</year>) Farm spiders from Hebei Province. Hebei University of Science and Technology Press, 299 pp.</mixed-citation></ref><ref id="B19"><mixed-citation xmlns:xlink="http://www.w3.org/1999/xlink" xlink:type="simple"><person-group><name name-style="western"><surname>Paik</surname><given-names>KY</given-names></name></person-group> (<year>1988</year>) <article-title>Korean spiders of the genus <italic><tp:taxon-name><tp:taxon-name-part taxon-name-part-type="genus">Alopecosa</tp:taxon-name-part></tp:taxon-name></italic> (<tp:taxon-name><tp:taxon-name-part taxon-name-part-type="order">Araneae</tp:taxon-name-part></tp:taxon-name>: <tp:taxon-name><tp:taxon-name-part taxon-name-part-type="family">Lycosidae</tp:taxon-name-part></tp:taxon-name>).</article-title><source>Korean Arachnology</source><volume>4</volume>: <fpage>85</fpage>–<lpage>111</lpage>.</mixed-citation></ref><ref id="B8"><mixed-citation xmlns:xlink="http://www.w3.org/1999/xlink" xlink:type="simple"><person-group><name name-style="western"><surname>Hu</surname><given-names>JL</given-names></name><name name-style="western"><surname>Wu</surname><given-names>WG</given-names></name></person-group> (<year>1989</year>) <source>Spiders from agricultural regions of Xinjiang Uygur Autonomous Region, China.</source><publisher-name>Shandong University Publishing House</publisher-name>, <publisher-loc>Jinan</publisher-loc>, <size units="page">435 pp</size>.</mixed-citation></ref><ref id="B3"><mixed-citation xmlns:xlink="http://www.w3.org/1999/xlink" xlink:type="simple"><person-group><name name-style="western"><surname>Chen</surname><given-names>ZF</given-names></name><name name-style="western"><surname>Zhang</surname><given-names>ZH</given-names></name></person-group> (<year>1991</year>) <source>Fauna of Zhejiang: <tp:taxon-name><tp:taxon-name-part taxon-name-part-type="order">Araneida</tp:taxon-name-part></tp:taxon-name>.</source><publisher-name>Zhejiang Science and Technology Publishing House</publisher-name>, <publisher-loc>Hangzhou</publisher-loc>, <size units="page">356 pp</size>.</mixed-citation></ref><ref id="B29"><mixed-citation xmlns:xlink="http://www.w3.org/1999/xlink" xlink:type="simple"><person-group><name name-style="western"><surname>Tanaka</surname><given-names>H</given-names></name></person-group> (<year>1992</year>) <article-title>Lycosid spiders of Japan VIII. The genus <italic><tp:taxon-name><tp:taxon-name-part taxon-name-part-type="genus">Alopecosa</tp:taxon-name-part></tp:taxon-name></italic> Simon.</article-title><source>Sonoda Women’s College Studies</source><volume>26</volume>: <fpage>315</fpage>–<lpage>340</lpage>.</mixed-citation></ref><ref id="B36"><mixed-citation xmlns:xlink="http://www.w3.org/1999/xlink" xlink:type="simple"><person-group><name name-style="western"><surname>Yin</surname><given-names>CM</given-names></name><name name-style="western"><surname>Peng</surname><given-names>XJ</given-names></name><name name-style="western"><surname>Xie</surname><given-names>LP</given-names></name><name name-style="western"><surname>Bao</surname><given-names>YH</given-names></name><name name-style="western"><surname>Wang</surname><given-names>JF</given-names></name></person-group> (<year>1997</year>) Lycosids in China (<tp:taxon-name><tp:taxon-name-part taxon-name-part-type="class">Arachnida</tp:taxon-name-part></tp:taxon-name>: <tp:taxon-name><tp:taxon-name-part taxon-name-part-type="order">Araneae</tp:taxon-name-part></tp:taxon-name>). Hunan Normal University Press, 317 pp.</mixed-citation></ref><ref id="B24"><mixed-citation xmlns:xlink="http://www.w3.org/1999/xlink" xlink:type="simple"><person-group><name name-style="western"><surname>Song</surname><given-names>DX</given-names></name><name name-style="western"><surname>Zhu</surname><given-names>MS</given-names></name><name name-style="western"><surname>Chen</surname><given-names>J</given-names></name></person-group> (<year>1999</year>) <source>The spiders of China.</source><publisher-name>Hebei Science and Technology Publishing House</publisher-name>, <publisher-loc>Shijiazhuang</publisher-loc>, <size units="page">640 pp</size>.</mixed-citation></ref><ref id="B14"><mixed-citation xmlns:xlink="http://www.w3.org/1999/xlink" xlink:type="simple"><person-group><name name-style="western"><surname>Marusik</surname><given-names>YM</given-names></name><name name-style="western"><surname>Logunov</surname><given-names>DV</given-names></name><name name-style="western"><surname>Koponen</surname><given-names>S</given-names></name></person-group> (<year>2000</year>) <source>. Spiders of Tuva, south Siberia.</source><publisher-name>Institute for Biological Problems of the North</publisher-name>, <publisher-loc>Magadan</publisher-loc>, <size units="page">253 pp</size>.</mixed-citation></ref><ref id="B25"><mixed-citation xmlns:xlink="http://www.w3.org/1999/xlink" xlink:type="simple"><person-group><name name-style="western"><surname>Song</surname><given-names>DX</given-names></name><name name-style="western"><surname>Zhu</surname><given-names>MS</given-names></name><name name-style="western"><surname>Chen</surname><given-names>J</given-names></name></person-group> (<year>2001</year>) <source>The Fauna of Hebei, China: <tp:taxon-name><tp:taxon-name-part taxon-name-part-type="order">Araneae</tp:taxon-name-part></tp:taxon-name>.</source><publisher-name>Hebei Science and Technology Publishing House</publisher-name>, <publisher-loc>Shijiazhuang</publisher-loc>, <size units="page">510 pp</size>.</mixed-citation></ref><ref id="B16"><mixed-citation xmlns:xlink="http://www.w3.org/1999/xlink" xlink:type="simple"><person-group><name name-style="western"><surname>Namkung</surname><given-names>J</given-names></name></person-group> (<year>2002</year>) <source>The spiders of Korea.</source><publisher-name>Kyo-Hak Publishing Corporation</publisher-name>, <publisher-loc>Seoul</publisher-loc>, <size units="page">648 pp</size>.</mixed-citation></ref><ref id="B17"><mixed-citation xmlns:xlink="http://www.w3.org/1999/xlink" xlink:type="simple"><person-group><name name-style="western"><surname>Namkung</surname><given-names>J</given-names></name></person-group> (<year>2003</year>) <source>The Spiders of Korea, 2<sup>nd</sup>. ed.</source><publisher-name>Kyo-Hak Publishing Corporation</publisher-name>, <publisher-loc>Seoul</publisher-loc>, <size units="page">648 pp</size>.</mixed-citation></ref><ref id="B30"><mixed-citation xmlns:xlink="http://www.w3.org/1999/xlink" xlink:type="simple"><person-group><name name-style="western"><surname>Tanaka</surname><given-names>H</given-names></name></person-group> (<year>2009</year>) <article-title><tp:taxon-name><tp:taxon-name-part taxon-name-part-type="family">Lycosidae</tp:taxon-name-part></tp:taxon-name>.</article-title> In: <person-group><name name-style="western"><surname>Ono</surname><given-names>H</given-names></name></person-group> (<role>Ed.</role>) <issue-title>The spiders of Japan with keys to the families and genera and illustrations of the species.</issue-title><source>Tokai University Press, Kanagawa</source>, <fpage>222</fpage>–<lpage>248</lpage>.</mixed-citation></ref><ref id="B41"><mixed-citation xmlns:xlink="http://www.w3.org/1999/xlink" xlink:type="simple"><person-group><name name-style="western"><surname>Zhu</surname><given-names>MS</given-names></name><name name-style="western"><surname>Zhang</surname><given-names>BS</given-names></name></person-group> (<year>2011</year>) <source>Spider Fauna of Henan: <tp:taxon-name><tp:taxon-name-part taxon-name-part-type="class">Arachnida</tp:taxon-name-part></tp:taxon-name>: <tp:taxon-name><tp:taxon-name-part taxon-name-part-type="order">Araneae</tp:taxon-name-part></tp:taxon-name>.</source><publisher-name>Science Press</publisher-name>, <publisher-loc>Beijing</publisher-loc>, <size units="page">558 pp</size>.</mixed-citation></ref><ref id="B37"><mixed-citation xmlns:xlink="http://www.w3.org/1999/xlink" xlink:type="simple"><person-group><name name-style="western"><surname>Yin</surname><given-names>CM</given-names></name><name name-style="western"><surname>Peng</surname><given-names>XJ</given-names></name><name name-style="western"><surname>Yan</surname><given-names>HM</given-names></name><name name-style="western"><surname>Bao</surname><given-names>YH</given-names></name><name name-style="western"><surname>Xu</surname><given-names>X</given-names></name><name name-style="western"><surname>Tang</surname><given-names>G</given-names></name><name name-style="western"><surname>Zhou</surname><given-names>QS</given-names></name><name name-style="western"><surname>Liu</surname><given-names>P</given-names></name></person-group> (<year>2012</year>) <source>. Fauna Hunan: <tp:taxon-name><tp:taxon-name-part taxon-name-part-type="order">Araneae</tp:taxon-name-part></tp:taxon-name> in Hunan, China.</source><publisher-name>Hunan Science and Technology Press</publisher-name>, <publisher-loc>Changsha</publisher-loc>, <size units="page">1590 pp</size>.</mixed-citation></ref><ref id="B39"><mixed-citation xmlns:xlink="http://www.w3.org/1999/xlink" xlink:type="simple"><person-group><name name-style="western"><surname>Zhang</surname><given-names>F</given-names></name><name name-style="western"><surname>Peng</surname><given-names>JY</given-names></name><name name-style="western"><surname>Zhang</surname><given-names>BS</given-names></name></person-group> (<year>2022</year>) <source>Spiders of Mt. Xiaowutai.</source><publisher-name>Science Press</publisher-name>, <publisher-loc>Beijing</publisher-loc>, <size units="page">387 pp</size>.</mixed-citation></ref></ref-list></tp:taxon-treatment>
