# Supplementary material for: ﻿ Chicosa gen. nov. (Araneae, Lycosidae), a new genus of wolf spiders from East Asia
Source: Zookeys. 2025 Nov 13;1260:1–13. doi: 10.3897/zookeys.1260.161209 (PMC12635640; doi:10.3897/zookeys.1260.161209)
Supplement: Supplementary material 2 — The concatenated COI, 12S and 16S dataset of 329 Lycosidae species [file zookeys-1260-001_article-161209__-s002.fas]

>Abaycosa_nanica
acagctataagagtattaattcgaatggaattaggtcattctgggagtttattaggagatgatcatttgtataatgtgatggtgactgctcatgcttttgtaatgattttttttatggtaataccaattcttattggtggatttggtaattgattggttcctttgatgttaggtgctcctgatatatcttttcctcggataaataatctttctttttgattgttacctccttctttgtttttattatttatatcttcaatagttgaaataggggttggagcagggtgaactgtatatcctcctttggcttctagagtaggtcatatagggagatcgatggattttgctattttttctcttcatttggctggggcgtcttctattataggggctgttaattttatttctactattattaatatgcgattggttggagtttctatggaaaaggttcctttatttgtttgatcggttttaattactgctgttttattattgctttctttaccggttttagcgggtgctattactatattgttaactgatcgtaattttaatacttctttttttgaccctgctgggggaggggatcctattttatttcaacatttattt---------------------------------------------------------------------------------------------------------------------------------------------------------------------------------------------------------------------------------------------------------------------------------------------------------------------------------------------------------------------------------------------tatttcaaatggcggcatttcatcattagaggaacctgtattaatcgacaatccacgataatttttactatataccgctgtaagatttaatttcttctctcatttaaaaagataagtcaaggtgtagttaaaatttcagtattatgggttactatttccaaaaacaaattttaaaataggatttat
>Abaycosa_paraguensis
acagctataagagttttgattcggatggaattaggtcattctgggagtttattaggagatgatcatttgtataatgtgatggttactgctcatgcttttgtgatgattttttttatagtaataccaattcttattggtgggtttggtaattgantggttccgttgatgttaggtgctcctgatatatcttttcctcgtataaataatctttctttttgattgttacctccttctttgtttttattatttatatcttcaatagttgaaataggggttggagcagggtgaactgtataccctcctttagcttctagagtaggtcacatagggagatcgatggattttgctattttttctcttcatttggctggggcgtcttctattataggagctgttaattttatttctactattattaacatgcgattagttggggtttctatggaaaaagttcctttatttgtttgatcggttttaattactgctattttattgttactttctttaccggttttagcgggtgctattactatattgttaactgatcgtaattttaatacttctttttttgatcctgctgggggaggagatcctattttatttcaacatttattt---------------------------------------------------------------------------------------------------------------------------------------------------------------------------------------------------------------------------------------------------------------------------------------------------------------------------------------------------------------------------------------------------------------------------------------------------------------------------------------------------------------------------------------------------------------------------------------
>Acantholycosa_lignaria
actgctataagagtattaattcgaatagaattaggaaatcctgggagattattaggtgatgatcatttatataatgttatagttactgctcatgcttttgtgatgattttttttatagtaataccaattcttattggagggtttggaaattgattgattcctttaatattaggagctccggatatatcatttcctcgaataaataatctttctttttgattattacctccatctttgtttttgttatctatgtcttctatggtggaaataggagttggtgctggatgaactgtttatcctcctttagcatcaacagttggtcatataggaaattctatggattttgctattttttctcttcatttagctggggcttcttctattataggagctgtaaattttatttctactattattaatatacgaatattaggaatatctatggaaaaggttcctctttttgtttggtcagttttaattacagcagtattattattactttctttacctgttttagcgggtgctattactatattattaacggatcgaaattttaatacttctttttttgaccctgctggtgggggtgatcctattttatttcaacatttattt---------------------------------------------------------------------------------------------------------------------------------------------------------------------------------------------------------------------------------------------------------------------------------------------------------------------------------------------------------------------------------------------------------------------------------------------------------------------------------------------------------------------------------------------------------------------------------------
>Acantholycosa_solituda
actgctataagagtattaattcgaatagaattaggaaatcctggaaaattattaggtgacgatcatttatataatgttatagttactgctcatgcttttgtaatgattttttttatagtaataccaattcttattggagggtttggaaattgattaattcctttaatattaggagctccagatatatcatttcctcgaataaataatctttctttttgattattacctccttctttgtttttattatctatatcttctatggtagaaataggagttggtgctgggtgaactgtttatcctcctttagcatcaacagttggtcatataggaaattctatagattttgctattttttctcttcatttagctggggcttcttctattataggagctgtaaattttatttctactattattaatatacgaatattaggaatatctatagaaaaggttcctctttttgtttgatcagttttaattacagcagtattattattactttctttacctgttttagcaggtgctattactatattattaacagatcgaaattttaatacttctttttttgatcctgctggtggaggagatcctattttatttcagcatttattt---------------------------------------------------------------------------------------------------------------------------------------------------------------------------------------------------------------------------------------------------------------------------------------------------------------------------------------------------------------------------------------------------------------------------------------------------------------------------------------------------------------------------------------------------------------------------------------
>Agalenocosa_pirity
acggctataagagttttaattcgaatggaattagggcatcctggtagattattaggtgatgatcatttatataatgtagtggttacagctcacgcttttgttatgattttttttatagtaatacctattttaattggtggttttggaaattgattaattcctttaatattaggagctcctgatatatcttttcctcgtataaataatttatctttttgattattacctccttctttatttttattattaatatcttctatagttgaaataggagtaggagctggatgaacagtatatcctcctttagcttctagtgtagggcatataggaagatctatggattttgctattttttctttacatttagcaggggcatcatctattataggagctgtaaattttatttctacaattattaatatacgattattgggaatatctatagagaaaattcctttgtttgtttgatcagtatttattactgctattttattattgttatctttacctgttttagcgggtgctattactatattattgactgatcgaaattttaatacttctttttttgacccagctggtggtggtgatcctattttatttcaacatttattt---------------------------------------------------------------------------------------------------------------------------------------------------------------------------------------------------------------------------------------------------------------------------------------------------------------------------------------------------------------------------------------------tttttcaaatggcggcatttcatcactagaggaatctatcttaatcgacaacccacgtttcattttactatataccgccatacgaactaatctttactctaaaataagataataggtcaaggtgtaatccacataaaagcaaaatggattacattttaaaatattaaaatatgaaaaaggatttaa
>Aglaoctenus_lagotis
actgctataagtgtattaattcgaatagaacttggacatagaggaagatttttaggtgatgatcatttatataatgttatagtgactgctcatgcttttgtaataattttttttatagtaatacctattttaattggtggttttggaaattgattagttccgttaatattaggagcacctgatatatcatttccgcgaataaataatctttctttttggttattacctccttcattatttttattgtttatatcatctatagtggaaataggagttggagcagggtgaacagtttatcctccattagcttctttagtaggacatataggaagatctatagattttgctattttttctttacatttagcaggggcttcttctattataggtgctgtaaattttatttctactattattaatatacgattagtaggaatgtctatagaaaaggtatctttatttgtttggtcagttttaattactgctgttttattactcttatcattacctgtattagcaggtgcaattactatattattaactgatcgaaattttaatacttctttttttgatccagctggaggtggggatcctattttatttcaacatttatttatagccgcttgtgctaaggtagcataataatttcttttaattaaagactagaacaaaagatatttcatctaaatttttttcttaaattatttttaaaattatcttaagtgtaaaaagacacttataaaaatgaaagacgataagaccctattgaacttaactttagtttaactggggaagttaattaattaaaattttttcagataattagacctaataattacttaatcaagttaccatagggataacagcgtaataaatttttaaagatctcatttaaaaaagattgcgacctcgatgttgaattaattagcaatatattaaagtaagtctgttcgacttttaaaaaattacatgatttgagttcagaccggtgtaaactatttatattgacggcatttcattactagaggaacctgttataatcgacaatccacgataaatttcactatataccgccgtaagaattaatttttattcttataaaaaaagttaggtcaaggtgtagtttacataaaagaa-aatgggttaca-ataatagaatattattttaaaataggatttag
>Allocosa_alticeps
acggctataagagtattgattcgtatagaattaggtcattctggaagtttacttggggatgatcatttatataatgttgtggtcactgctcatgcttttgttatgattttttttatagttatacctattcttattggaggttttggaaattgattagtgcctttgatattaggtgctcctgatatatcttttcctcgtataaataatctttctttttgattgttacctccttctttatttttattatttatatcttctatagttgaaataggtgttggagcaggatgaactgtttatcctccattagcttctagagttggtcatataggaagatctatagattttgctattttttctcttcatttggctggggcttcttctattataggtgctgtgaatttcattactactatttttaatatacggttagttggggtttctatagagaaagtacctttgtttgtttggtcggttttaattactgctgttttattgttgctttctttaccggttttagctggagctattactatattgttaactgatcgtaattttaatacttctttttttgatccggcaggaggaggagatcctattttatttcaacatttattt---------------------------------------------------------------------------------------------------------------------------------------------------------------------------------------------------------------------------------------------------------------------------------------------------------------------------------------------------------------------------------------------------------------------------------------------------------------------------------------------------------------------------------------------------------------------------------------
>Allocosa_brasiliensis
---------------------------------------------------------------------------------------------------------------------------------------------------------------------------------------------------------------------------------------------------ttgtttatatcttctatagttgaaataggtgttggagcaggatgaactgtttatcctccattggcttctagagttggtcatatagggagatctatagattttgctattttttctcttcatttagctggagcttcttctattataggtgctgtaaattttatttctactatttttaatatacgattagttggagtttctatagagaaagtgcctttatttgtttggtcagttttaattactgctgttttattattactttctttaccagttttagctggggctattactatattgttaactgatcgtaattttaatacttctttttttgatccggctggggggggagatcctattttatttcaacatttatttatagccgcaagtgctaaggtagcataataatttcttttaattaaagactagaacaaaagacttaacatcttaataaatattttaaattaaaatccaaattttcttaaatgtaaaaagacatttataaaaaaaaaagacgataagaccctatcgaacttaactgaagttaaactggggcagttaattaattattattttttcaaattaatagacctaataacaacataattaagttaccgtagggataacagcgtaataaaattttaaagatcttattgaaaataacttacgacctcgatgttgatttaataagcaataaaactaaggaagtctgttcgacttttaaaaaattacatgatttgagttcagaccggtgtaaactattttaaatggcggcattttatcattagaggaacctgtattaatcgacaatacacgttaattttcactatataccgctgtaagaattaatctttattcaaaactaaaaagataagtcaaggtgtagtttaaattctagtattatgggttacaatttcctaaaataaattttgaaataggatttat
>Allocosa_funerea
acggctataagagtattaattcgaatggaattaggacattctggaagtttatttggagatgatcatttatataatgtgatagttactgctcatgcgtttgttatgattttttttatggtaatacctattcttattggaggttttggaaattggttagtgcctttaatgttaggtgctcctgatatatcttttcctcggataaataatctttctttttgattattacctccttctttatttttgttgtttatatcttctatagtggagatgggtgttggtgcgggatgaactgtttatcctcctttggcttctagagtgggacacataggtagatctatggattttgctattttctctcttcatttagctggtgcctcttctattataggggctgtgaattttatttctaccattattaatatacgattagtaggagtttctatggagaaggttcctttatttgtttgatcagtattgattactgctgttttgttattgctttctttaccagttttggctggagctattactatattgttgactgatcgtaattttaatacttctttttttgatcctgctggggggggag-----------------------------------------------------------------------------------------------------------------------------------------------------------------------------------------------------------------------------------------------------------------------------------------------------------------------------------------------------------------------------------------------------------------------------------------------------------------------------------------------------------------------------------------------------------------------------------------------------------------
>Allocosa_marindia
acggctataagagtattaattcgaatagaattaggacattctggaagtttacttggagacgatcatttatataatgttatagttactgctcatgcttttgttataattttctttatagttatacctattcttattgggggttttggaaattgattagtgcctttaatactaggtgctcctgatatatcttttcctcgtataaataatctttccttttgattattacctccttctttatttttattgtttatatcttctatggttgaaatgggtgttggagcaggatgaactgtttatcctccattggcttctagagttggtcatataggaagatctatagattttgctattttttctcttcatttagctggagcttcttctattataggtgctgtaaattttatttctactatttttaatatacgattagttggagtttctatagagaaagtgcctttatttgtttgatcagttttaattactgctgttttattgttactttctttaccagtattagctggggctattactatattgttaactgatcgtaattttaatacttctttttttgatccggctggtgggggggatcctattttatttcaacatttattt---------------------------------------------------------------------------------------------------------------------------------------------------------------------------------------------------------------------------------------------------------------------------------------------------------------------------------------------------------------------------------------------------------------------------------------------------------------------------------------------------------------------------------------------------------------------------------------
>Allocosa_senex
acagctataagagtattaattcgaatagaattaggacattctggaagtttacttggagatgatcatttgtataatgttatagttactgctcatgcttttgttataattttttttatagttatacctattcttattgggggttttggaaattgattggtgcctttaatattaggtgctcctgatatatcttttcctcgtataaataatctttccttttgattattacctccttctttatttttattgtttatatcttctatagttgaaataggtgttggagcaggatgaactgtttatcctccattggcttctagagttggtcatatagggagatctatagattttgctattttttctcttcatttagctggagcttcttctattataggtgctgtaaattttatttctactatttttaatatacgattagttggagtttctatagagaaagtgcctttatttgtttggtcagttttaattactgctgttttattattactttctttaccagttttagctggggctattactatattgttaactgatcgtaattttaatacttctttttttgatccggctggggggggagatcctattttatttcaacatttattt---------------------------------------------------------------------------------------------------------------------------------------------------------------------------------------------------------------------------------------------------------------------------------------------------------------------------------------------------------------------------------------------tattttaaatggcggcattttatcattagaggaacctgtattaatcgacaatacacgttaattttcactatataccgctgtaagaattaatctttattcaaaactaaaaagataagtcaaggtgtagtttaaattctagtattatgggttacaatttcctaaaataaattttgaaataggatttat
>Alopecosa_aculeata
actgctatatcagtattgattcgaatagaattaggtaatcctggaagtttattaggagatgatcatttatataatgtaatagttactgctcatgcttttgtaatgattttttttatagtaataccaattcttattggtgggtttggtaattgattagttcctttaatattaggggctcctgatatatcatttcctcgaataaataatctttctttttgattgttacctccttctttatttttattatgtatatcttctatggttgaaataggagtaggagctggttgaactgtttatcctcctttagcatcaagaataggtcatacgggaagttctatagattttgctattttttctcttcatttagctggagcttcttctattataggagcagtaaattttatttctactattattaatatacgaatactgggtatatctatagagaaagttcctttatttgtttgatcagttttaattacagctgttttattattactttctttacctgtgttagcaggtgctattactatattattaactgatcgaaattttaatacttctttttttgatccagcgggtggaggagatcctattttatttcaacatttattt---------------------------------------------------------------------------------------------------------------------------------------------------------------------------------------------------------------------------------------------------------------------------------------------------------------------------------------------------------------------------------------------------------------------------------------------------------------------------------------------------------------------------------------------------------------------------------------
>Alopecosa_albostriata
actgctatatcagtattaattcgaatggaattgggtaatcctgggagtttattaggagatgatcatttatataatgttatagttactgctcatgcttttgttataattttttttatagttataccaattcttattggaggtttcggtaattgattagttcctttaatattaggggctcctgatatgtcttttcctcgtataaataatctttctttttgattattacctccttctttatttttattatgtatatcttctatagtggaaataggagtaggagctggttggactgtatatcctcctttagcatcaagagtgggtcatataggaagttctatagattttgctattttttctcttcatttagctggtgcttcttctattataggtgcagtaaattttatttctactattattaatatacgaatggttggaatatcaatagagaaagttcctttatttgtttgatcagttttaattacagccgttttattattactttctttacctgttttagcaggtgctattactatattattaacagatcgaaattttaatacttctttttttgatccagcgggtggaggagatcctattttatttcaacatttattt---------------------------------------------------------------------------------------------------------------------------------------------------------------------------------------------------------------------------------------------------------------------------------------------------------------------------------------------------------------------------------------------tatttataatggcggcatttcatcattagaggaacctgttttaatcgataatccacgttaattttcactatataccgccataaaaactaattcatattttaaactaaaaagttaggtcaaggtgtaatctacattaaagtataatgggttacaccttattaaaatattcttcgaaaaaggatttaa
>Alopecosa_cinnameopilosa
actgctataagagttttgattcgaatggagttaggaaattctggtagattattaggaaatgatcatttatataatgttatagttactgctcatgcttttgtaatgattttttttatagtgataccaattcttattggagggtttggaaattgattagttcctttaatgttaggtgctcctgatatatcattccctcgtataaataatctttctttttgattattacctccttctttatatttattatcaatatcttctatagtagaaataggtgttggggcaggatgaactgtttatcctcctttagcttctacagttgggcatatgggtagttctatggattttgctattttttctcttcatttagctggggcttcttctattataggggcagtaaattttatttcaactattataaatatacggatattaggaataactatggaaaaggttcctctttttgtttgatcggttttaattacagcagttttattgttactttctttacctgttttagcaggtgctattacaatattattaacagatcgaaattttaatacttctttttttgatccagctggaggaggagatcctattttatttcaacatttatttatagccgcttgtgctaaggtagcataataatttcttttaattaaagactagaacaaaagacttaacatcttaatttatattttaataaaatatttaaattattttaattgtaaaaaaacaatttttcaaaagaaagacgataagaccctatcgaacttcactttagtttaactggggcagttaattaattattattttacaactttttttgacctaataaaaaaataattaagttaccgtagggataacagcgtaataaaatttttaagaccttatttaaaaaagattacgacctcgatgttgatttaatatgcaatataattaaggaagtctgttcgacttttaaaaaattacatgatttgagttcagaccggtgtaaactatttataatggcggcatttcatcattaaaggaacccgttttaatcgacaatccacgttaattttaactatataccgccataaaaactaatttatatttttaaataaaaagttaggtcaaggtgtaatctatattaaagtataataggttacattatataaaaatattcaataaaagaggatttaa
>Alopecosa_exasperans
actgctatatcagtattaattcgaatggaattagggaatcctggaagtttgttaggagatgatcatttatataatgttatagttactgctcatgcttttgttataattttttttatagttataccaattcttattggaggttttggtaattgattagttcctttaatattaggagctcctgatatgtcttttcctcgtataaataatctttctttttgattattacctccttctttatttttattatgtatatcttctatggtggaaataggagtaggagctggttgaactgtctatcctcctttatcatcaagagtgggtcatataggaagatctatagattttgctattttttctcttcatttagctggggcttcttctattataggtgcagtaaattttatttctactattattaatatacgaatggttggaatatcaatagaaaaagttcctttatttgtttgatcagttttaattacagctgttttattattactttctttacctgttttagcaggtgctattactatactattaacagatcgaaattttaatacttcgttttttgatcccgcgggtggaggggatcctattttatttcaacatttatt----------------------------------------------------------------------------------------------------------------------------------------------------------------------------------------------------------------------------------------------------------------------------------------------------------------------------------------------------------------------------------------------------------------------------------------------------------------------------------------------------------------------------------------------------------------------------------------
>Alopecosa_fabrilis
actgctatatcagtattaattcgaatggaattaggtaatcctggaagtttattgggagatgatcatttatataatgttatagttactgctcatgcttttgtgataattttttttatggttataccaattcttattggtgggtttggtaattgattaattcctttaatattaggggctcctgatatatcatttcctcgaatgaataatctttctttctggttattacctccttctttgtttttgttatgtatatcttctatagtagagatgggagtaggagctggttgaactgtttatccacctttggcatcaagagtagggcatagaggaagttctatagattttgctattttttctcttcatttagctggggcttcttctattatgggtgcggtaaattttatttctactattattaatatacgtatattaggaatatcaatggaaaaggttcctttatttgtttgatcagttttaattacagctgttttgttattactttctttacctgtattagca---------------------------------------------------------------------------------------------------------------------------------------------------------------------------------------------------------------------------------------------------------------------------------------------------------------------------------------------------------------------------------------------------------------------------------------------------------------------------------------------------------------------------------------------------------------------------------------------------------------------------------------------------------------------------------------
>Alopecosa_farinosa
actgctatatcagtgttgattcgaatagaattaggtaatcctggaagtttattaggagatgatcatttatataatgttatagttactgctcatgcttttgtaatgattttttttatagtaataccaattcttattggtgggtttggaaattgattggttcctttaatattaggggctcctgatatatcttttcctcgaataaataatctttctttttggttattacctccttctttatttttattgtgtatatcttctatagtagagataggggtaggggctggttgaactgtttatcctcctttagcatcaagaataggtcatactggaagttctatggattttgctattttttctcttcatttagctggggcttcatctattataggtgcagtaaattttatttctactattattaatatacgaatattaggaatgtcaatagaaaaggttcctttatttgtttgatcagttttaattacagctgttttattattgctttctttgcctgttttagctggtgctattactatattattaactgatcgaaattttaatacttcttttt--------------------------------------------------------------------------------------------------------------------------------------------------------------------------------------------------------------------------------------------------------------------------------------------------------------------------------------------------------------------------------------------------------------------------------------------------------------------------------------------------------------------------------------------------------------------------------------------------------------------------------------
>Alopecosa_hirtipes
actgctatatcagtattaattcggatggaattaggtaatcctggaagtttattaggagatgatcatttatataatgttatagttactgctcatgcttttgttataattttttttatagttataccaattcttattggtggttttggtaattgattagttcctttaatattaggagctcctgatatgtcttttcctcgtataaataatctttctttttgattattacctccttctttatttttattatgtatatcttctatagttgaaataggagtaggggctggttgaactgtgtatccacctttatcatcaagagtgggacatataggaagttctatagattttgctattttctctcttcatttagctggggcttcttctattataggtgcggttaattttatttctacaattattaatatacggatggttggaatatcaatagagaaagttcctttatttgtttggtcagttttaattacagctgttttattattactttctttgcctgttctagcaggtgctattactatattattaaccgatcgaaattttaatacttctttttttgatccagcaggtggaggagatcctattttatttcaacattta------------------------------------------------------------------------------------------------------------------------------------------------------------------------------------------------------------------------------------------------------------------------------------------------------------------------------------------------------------------------------------------------------------------------------------------------------------------------------------------------------------------------------------------------------------------------------------------
>Alopecosa_inquilina
actgctatatcggtattaattcgaatagaattaggtaatcctggaagtttattaggagatgatcatttatataatgttatagttactgctcatgctttcgttataattttttttatagttataccaattcttattggtggatttggtaattgattagttcctttaatattaggagctcctgatatatcttttcctcgaataaataatctttctttttgattattacctccttccttgtttttattatgtatatcttctatagtggagataggagtgggagctggttgaactgtttatccacctttagcgtcaagagttggacatatagggagttctatggattttgctattttttctcttcatttggctggggcttcttctattataggggcggtaaattttatttctactattattaatatacgaatattaggaatatctatggaaaaggttcctttatttgtttgatcagttttaattacagctgttttattattactttctttacctgtattagcaggtgctattactatattattaacggatcgaaatggtca--------------------------------------------------------------------------------------------------------------------------------------------------------------------------------------------------------------------------------------------------------------------------------------------------------------------------------------------------------------------------------------------------------------------------------------------------------------------------------------------gttttaatcgacaatccacgttaattttcactatataccgccataaaaattaattcatatttttaattaaaaagttaggtcaaggtgtaatctacattaaagtataatgggttacattttacaaaagcattttttgaaaaaggatttaa
>Alopecosa_koponeni
actgctatatcagtattaattcggatggaattaggtaatcctggaagtttattaggagatgatcatttatataatgttatagttactgctcatgcttttgttataattttttttatagttataccaattcttattggtggttttggtaattgattagttcctttaatgttaggggctcctgatatatcttttcctcgtataaataatctttctttttgattattacccccttctttatttttattatgtatatcttctatagttgaaataggagtaggggctggttgaactgtttatcctcctttagcatcaagagtgggacatataggaagttctatagattttgctattttctctcttcatttagctggagcttcttctattataggtgcggtgaattttatttctacaattattaatatacggatggttggaatatcaatagagaaagttcctttatttgtttggtcagttttaattacagctgttttattattactttctttacctgttctagcaggtgctattactatattattaacagatcgaaactttaatacttcttttt--------------------------------------------------------------------------------------------------------------------------------------------------------------------------------------------------------------------------------------------------------------------------------------------------------------------------------------------------------------------------------------------------------------------------------------------------------------------------------------------------------------------------------------------------------------------------------------------------------------------------------------
>Alopecosa_kulczynski
actgctatatcggtattaattcgtatagaattaggtaatcctggaagtttattaggagatgatcatttatataatgttatagttactgctcatgcttttgttataattttttttatagttataccaattcttattggtggttttggtaattggttagttcctttaatgttaggggctcctgatatatcttttcctcgtataaataatctttctttttgattattacctccttctttatttttattatgtatatcttctatagttgaaataggagtgggagctggttgaactgtatacccgcctttagcatcaagagtaggacatataggaagttctatagattttgctattttttctcttcatttagctggtgcttcttctattataggtgcggtgaattttatttctacaattattaatatacgtatgattgggatatcaatggaaaaagttcctttatttgtctggtcagttttaattacagctgttttgttattactttctttacctgttctagcaggtgctattactatattattaacagatcgtaattttaatacttctttttttgatccagcaggtggaggggatcctattttatttcaacatttattt---------------------------------------------------------------------------------------------------------------------------------------------------------------------------------------------------------------------------------------------------------------------------------------------------------------------------------------------------------------------------------------------------------------------------------------------------------------------------------------------------------------------------------------------------------------------------------------
>Alopecosa_kuntzi
actgcaatgtcagtgttaattcgaatagaattaggtaattctgggagtttattaggagatgatcatttatataatgttatagttactgctcatgcttttgtgataattttttttatagttatgccaattttaattggtggttttggtaattgattggttcctttaatattaggggctcctgatatatcttttcctcgaataaataatctttctttttgattattacctccttctttgtttttgttgtctatatcatctatagtggagataggggtaggagctggttgaactgtttatccgcctttagcatc---aattggtcatataggaagtgctatagattttgctattttttctcttcatttagctggtgcttcttctattataggagcagtaaattttatttctactattattaatatacgaatggtaggaatatctatggagaaagttcctttgtttgtttggtccgttttaattacggctgttttgttattactttctttgcctgttttagctggtgctattactatattattaactgatcgtaattttaatacttctttttttgatccagcnggtggtggggatcc-------------------------------------------------------------------------------------------------------------------------------------------------------------------------------------------------------------------------------------------------------------------------------------------------------------------------------------------------------------------------------------------------------------------------------------------------------------------------------------------------------------------------------------------------------------------------------------------------------------
>Alopecosa_licenti
actgctatatcagtgttaattcgaatggaattaggtaatcctggaagtttgttgggagatgatcatttatataatgttatagttactgctcatgcttttgttatgattttttttatggttatgccaattcttattggtggttttggtaattgattagttcctttgatattaggagctcctgatatgtcttttcctcgaataaataatctttctttttgattattacctccttctttgtttttattatgtatatcttctatagtagaaatgggagtgggggccggttgaactgtatatccacctttagcatcgagaatgggtcatataggaagttctatagattttgctattttttctcttcatttagctggagcttcttctattataggtgcagttaattttatttctactattattaatatacgaatagttggaatatcaatggaaaaagttcctttatttgtttggtcagtcttaattacagctgttttattgttgctttctttacctgttttagcgggtgctattactatattgttaacagatcgaaactttaatacttctttttttgacccagcgggtgggggagatcctattttgtttcaacatttatttatagccgcttgtgctaaggtagcataataatttcttttaattaaagactagaacaaaagacttaacatctcaattaatttaaataacatatattaaaattatcctaattgtaaaaagacaattattaaaaagaaagacgataagaccctatcgaactttacttcagtttaactggggcagttaattaattattatttttaaacactttttgatctaataaccaaataatcaagttaccgtagggataacagcacaataaaatttataagatcttatttaaaaaagattgtgacctcgatgttgatttaatccgcaatataattaaggaagtctgttcgacttttaaaaaattacatgatctgagttcaaaccgg-------tatttataatggcggcattttatcattagaggaacctgttctaatcgacaatccacgttaattttcactatataccgccataaaaactaattcatattttcaactaaaaagttaggtcaaggtgtaatctacattcaagtataatgggttacattatataaaaatattcctcaaaaaaggatttaa
>Alopecosa_mariae
actgctatatcagtgttaattcgaatagaattaggtaatcctggaagtttattaggagatgatcatttatataatgttatagttactgctcatgcttttgttataattttttttatagttataccgattcttattggagggtttggtaattgattagttcctttaatgttaggggctcctgatatatcatttcctcgaatgaataatctttctttctggttattacctccttctctgtttttgttatgtatatcttctatagtagagataggagtgggagctggttgaactgtttatccacctttagcatcaagaatagggcatagaggaagttctatagattttgctattttttctcttcatttagctggggcttcttctattataggtgcggtaaattttatttctactattattaatatacggatgttgggaatatcaatggaaaaggttcctttatttgtttgatcagttttaattacagctgttttgttattgctttctttacctgtattagcgggtgctattactatattgttgacggat------------------------------------------------------------------------------------------------------------------------------------------------------------------------------------------------------------------------------------------------------------------------------------------------------------------------------------------------------------------------------------------------------------------------------------------------------------------------------------------------------------------------------------------------------------------------------------------------------------------------------------------------------------
>Alopecosa_moriutii
-----------------------------------------------------------------------------------------------------------------------------------------------------------------tttaatgttaggagctcctgatatatcttttcctcgtataaataatctttctttttggttattacctccttctttatttttattatgtatatcttctatagttgaaataggagtaggagctggttgaactgtatatccacctttagcatcaagagtgggacatataggaagttctatagattttgctattttttctcttcatttagctggtgcttcttctattataggtgcggtgaattttatttctacaattattaatatacggatgaatgggatatcaatggagaaagttcctttatttgtttggtcagttttaattacagctgttttgttattactttctttacctgttttagcaggtgctattattatattattaacagatcggaattttaatacttctttttttgatccagcaggtggtggggatcctattttatttcaacatttattt---------------------------------------------------------------------------------------------------------------------------------------------------------------------------------------------------------------------------------------------------------------------------------------------------------------------------------------------------------------------------------------------tatttataatggcggcatttcatcattagaggaacctgttataatcgacaacccacgttaattttcactatataccgccataaaaactaattcatattttaaaataaaaagttaggtcaaggtgtaatccacattaaagtataatgggttacattttataaaaatattttttgaaaaaggatttaa
>Alopecosa_mutabilis
actgctatatcagtattaattcgaatggaattagggaatcctggaagcttattaggagatgatcatttatataatgttatagttactgctcatgcttttgttataattttttttatagttataccaattcttattggaggtttcggtaattgattagttcctttaatattaggagctcctgatatgtcttttcctcgtataaataatctttctttttgattattacctccttctttatttttattatgtatatcttctatagtggaaataggagtaggagctggttgaactgtatatcctcctttagcatcaagagtgggtcatatgggaagatctatagattttgctattttttctcttcatttagctggtgcttcttctattataggtgcagtaaattttatttctactattattaatatacgaatggttggaatatcaatagaaaaagttcctttatttgtttgatcagttttaattacagctgttttattattactttctttacctgttttagcgggtgctattactatattattaacagatcgaaattttaatacttcgttttttgatccagcaggtggaggggatcctattttatttcaacatttattt---------------------------------------------------------------------------------------------------------------------------------------------------------------------------------------------------------------------------------------------------------------------------------------------------------------------------------------------------------------------------------------------------------------------------------------------------------------------------------------------------------------------------------------------------------------------------------------
>Alopecosa_nigricans
actgctataagagtattgattcgaatggaattagggaatcctggaagtttattaggagatgatcatttgtataatgtaatggttacagctcatgcttttgttataattttttttatagtgataccaattttgattggtgggtttggtaattgattagttcctttaatgttaggggctcctgatatgtcattccctcggatgaataatctttctttttggttattgcctccttctttatttttattatctatatcatctatagttgaaataggagttggggctgggtgaactgtttatcctcctttagcatcaagagttggtcatataggaagttctatggattttgctattttttctcttcatttagctggggcttcttctattatgggggcggtaaactttatttctactattattaatatacgtataatagggatatcaatagaaaaggtgcctttatttgtatgatcagtattgattactgctattttattgttactttctttacctgttttagcgggtgctattactatattgttgacagatcgaaattttaatacttcttttttcgatccagctggtggaggggatcctattttatttcaacatttattt---------------------------------------------------------------------------------------------------------------------------------------------------------------------------------------------------------------------------------------------------------------------------------------------------------------------------------------------------------------------------------------------------------------------------------------------------------------------------------------------------------------------------------------------------------------------------------------
>Alopecosa_pentheri
actgctatatcagtgttaattcgaatagaattaggtaatcctgggagtttattaggtgatgatcatttatataatgttatagttactgctcatgcttttgtgatgattttttttatggtaataccaattcttattggtggatttggaaattggttggttcctttaatattaggggctcctgatatatcttttcctcgtataaataatctttctttttgattattacctccttctttatttttgttgtgtatatcttctatagtggagataggggtaggggctggttgaactgtttatcctcctttagcgtcgagaataggtcatactggtagttctatagattttgctattttttctcttcatttagctggggcttcttctattataggggctgtgaattttatttctactattattaatatacgaatattgggaatatcaatagaaaaggttcctttatttgtttgatcagttttaattacagctgttttattattgctttctttacctgttttagcaggtgctattactatattattaactgatcgaaattttaatacttctttttttgatccagcaggtggagggga----------------------------------------------------------------------------------------------------------------------------------------------------------------------------------------------------------------------------------------------------------------------------------------------------------------------------------------------------------------------------------------------------------------------------------------------------------------------------------------------------------------------------------------------------------------------------------------------------------------
>Alopecosa_pictilis
actgctatatcagtattaattcggatggaattaggtaatcctggaagtctattaggagatgatcatttatataatgttatagttactgctcatgcttttgttataattttttttatagttataccaattcttattggtggttttggtaattgattagttcctttaatgttaggggctcctgatatatcttttcctcgtataaataatctttctttttgattattacccccttctttatttttgttatgtatatcttctatagttgaaataggagtaggggctggttgaactgtttatcctcctttagcatcaagagtaggacatataggaagttctatagattttgctattttctctcttcatttagctggagcttcttctattataggtgcggtgaattttatttctacaattattaatatacggatggttggaatatcaatagagaaagttcctttatttgtttggtcagttttaattacagctgttttattattactttctttacctgttctagcaggtgctattactatattattaacagatcgaaactttaatacttctttttttgatccagcaggtggaggggatcctattttatttcaacatttattt---------------------------------------------------------------------------------------------------------------------------------------------------------------------------------------------------------------------------------------------------------------------------------------------------------------------------------------------------------------------------------------------------------------------------------------------------------------------------------------------------------------------------------------------------------------------------------------
>Alopecosa_pinetorum
actgctatatcagtattgattcgaatagaattaggtaatcctggaagtttattaggagatgatcatttatataatgttatggttactgctcatgcttttgtaatgattttttttatagtaatgccaattcttattggtgggtttggtaattgattaattcctttaatattaggagcacctgatatatcgtttcctcgaataaataatctttctttttgattattacctccttctttatttttattatgtatatcttctatagttgaaataggagtaggagctggttgaactgtttatcctcctttagcgtcaagaataggtcatacagggagttctatagattttgctattttttctcttcatttagctggggcttcttctattataggagcagtaaattttatttctactattattaatatacgaatattaggtatatcaatagagaaagttcctttatttgtttggtcggttttaattacagctgttttattattactttctttacctgtattagcaggtgctattactatattattaactgatcgaaattttaatacttc-------------------------------------------------------------------------------------------------------------------------------------------------------------------------------------------------------------------------------------------------------------------------------------------------------------------------------------------------------------------------------------------------------------------------------------------------------------------------------------------------------------------------------------------------------------------------------------------------------------------------------------------
>Alopecosa_psammophila
actgctatatcagtgttaattcgaatggaattaggtaatcctggaagtttattgggagatgatcatttatataatgttatagttactgctcatgcttttgttatgattttttttatagttataccaattcttattggtgggtttggaaattgattagttcctttaatgttaggggctcctgatatatcttttcctcgaatgaataatctttctttctgattattaccaccttctttgtttttgttatgtatatcttctatagtagagatgggagtgggagctggttgaactgtttatccacctttagcatcaagaatagggcatagaggaagttctatagattttgctattttttctcttcatttagctggggcttcttctattataggtgcggtaaattttatttctactattattaatatacgaatattaggaatatcaatggaaaaggttcctttatttgtttgatcagttttaattacagctgttttattattactttctttacctgtattagcaggtgctattactatattattaacagatcgaaactttaatacttc-------------------------------------------------------------------------------------------------------------------------------------------------------------------------------------------------------------------------------------------------------------------------------------------------------------------------------------------------------------------------------------------------------------------------------------------------------------------------------------------------------------------------------------------------------------------------------------------------------------------------------------------
>Alopecosa_pulverulenta
actgctatatcagtattaattcgaatggaattaggtaatcctggaagtttattaggagatgatcatttatataatgttatagttactgctcatgcttttgtaatgattttttttatagtaataccaattcttattggtgggtttggtaattgattagttcctttgatattaggagctcctgatatatcatttcctcgtataaataatctttctttttgattattacctccttctttatttttattatgtatatcttctatagtagaaataggggtaggagctggttgaactgtttatcctcctttagcatcgagaataggtcatacaggaagttctatggattttgctattttttctcttcatttagctggggcttcttctattataggagcagtaaattttatttctactattattaatatacgaatattaggtatatcaatagagaaagttcctttatttgtttgatcagttttaattacagcagttttattattactttctttacctgttttagcaggtgctattactatattattaactgatcgaaattttaatacttctttttttgatccagcaggtggaggggatcctattttatttcaacatttattt----------------------------------------------------------------------------------------------------------------------------------------------------------------------------------------------------------------------------------------------------------------------------------------------------------------------------------------------------------------------------------------------------------------------------------gttttaatcgacaacccacgttaattttcactatataccgccataaaaactaattcatatttttaactaaaaagttaggtcaaggtgtaatctatattaaagaataatgggttacattttataaaaacattcttcgaaaaaggatttaa
>Alopecosa_schmidti
actgctatatcagttttaattcgaatggaattaggtaatcctgggagtttattaggagatgatcatttatataatgttatagttactgctcatgcttttgtgataattttttttatggttataccaattcttattggtgggtttggtaattgattagttcctttaatattaggagctcctgatatatcttttcctcgaatgaataatctttctttttggttgttacctccttctttatttttgttgtgtatatcttctatagtagagataggagtgggagctggttgaactgtttatccacctttggcatcaagagtagggcatagaggaagttctatagattttgctattttttctcttcatttagctggggcttcttctattataggtgcggtgaattttatttctactattattaatatacgaatattgggaatatcaatggaaaaggttcctttatttgtttgatcagttttaattacagctgttttgttattactttctttacctgtattagcaggtgctattactatgttgttaacagatcgaaattttaatacttcttttt--------------------------------------------------------------------------------------------------------------------------------------------------------------------------------------------------------------------------------------------------------------------------------------------------------------------------------------------------------------------------------------------------------------------------------------------------------------------------------------------------------------------------------------------------------------------------------------------------------------------------------------
>Alopecosa_sibirica
actgctatatcagtattaattcgtatggaattaggtaatcctggaagtttattaggagatgatcatttatataatgttatagttactgctcatgcttttgttataattttttttatagttataccaattcttattggtggttttggtaattggttagttcctttaatgttaggggctcctgatatatcttttcctcgtataaataatctttctttttgattattacctccttctttatttttattatgtatatcttctatagtcgaaataggagtaggagctggttgaactgtatatccgcctttagcatcaagagtaggacatatgggaagttctatagattttgctattttttctcttcatttagctggtgcttcttctattataggtgcggtgaattttatttctacaattattaatatacggatgattggaatatcaatggaaaaagttcctttatttgtttggtcagttttaattacagctgttttgttattactttctttacctgttctagcaggtgctattactatattattaacagatcggaattttaatacttctttttttgatccagcaggtggaggggatcctattttatttcaacatttattt---------------------------------------------------------------------------------------------------------------------------------------------------------------------------------------------------------------------------------------------------------------------------------------------------------------------------------------------------------------------------------------------------------------------------------------------------------------------------------------------------------------------------------------------------------------------------------------
>Alopecosa_simoni
-----------------------------------------------------------------------------------------------------------------------------------------------------------------tttaatattgggagctcctgatatgtcttttcctcgaataaataatctttctttttgattattacctccttctttatttttgttatgtatatcttctatagtagagatgggggtaggggctggttgaactgtttatcctcctttagcatctagaatgggtcatactgggagttctatggattttgctattttttctcttcatttagctggagcttcttctattataggtgcggtaaattttatttctactattattaatatacggatattagggatatcgatagaaaaggttcctttatttgtttgatcggttttaattacagctgttttgttattactttctttgcctgttttagcaggtgctattactatgttgttaactgatcgaaattttaatacttctttttttgatccagcaggtggtggggatcctattttatttcaacatttattt---------------------------------------------------------------------------------------------------------------------------------------------------------------------------------------------------------------------------------------------------------------------------------------------------------------------------------------------------------------------------------------------------------------------------------------------------------------------------------------------------------------------------------------------------------------------------------------
>Alopecosa_solitaria
actgctatatcagtgttgattcgaatggaattaggtaatcctggaagtttattaggggatgatcatttatataatgttatggttactgctcatgcttttgtgataattttttttatagttataccaattcttattggtgggtttggtaattgattggttcctttgatattaggagctcctgatatatcttttccgcgaataaataatctttctttttgattattacctccttctttgtttttgttgtgtatatcttctatggtagagatgggagtgggggctggttgaactgtttatccacctttagcatcaagaatagggcatataggaagttctatagattttgctattttctctcttcatttagctggggcttcttctattataggtgcggtaaattttatttctactattgttaatatacggatattgggaatatcaatagaaaaggttcctttatttgtttgatcggttttaattacagctgttttgttattactttctttacctgtattag-----------------------------------------------------------------------------------------------------------------------------------------------------------------------------------------------------------------------------------------------------------------------------------------------------------------------------------------------------------------------------------------------------------------------------------------------------------------------------------------------------------------------------------------------------------------------------------------------------------------------------------------------------------------------------------------
>Alopecosa_solivaga
actgctatatcagtattaattcgtatagaattaggtaatcctggaagtttattaggagatgatcatttatataatgttatagttactgctcatgcttttgttataattttttttatagttataccaattcttattggtggttttggtaattggttagttcctttaatgttaggggctcctgatatatcttttcctcgtataaataatctttctttttgattattacctccttctttgtttttattatgtatatcttctatagttgaaataggagtaggagcaggttgaactgtatatccgcctttagcatcaagagtaggacatataggaagttctatagattttgctattttttctcttcatttagctggtgcttcttctattataggtgcggtgaattttatttccacgattattaatatacggatgattggaatatcaatggagaaagttcctttatttgtttggtcagttttaattacagctgttttgttattactttctttacctgttctagcaggtgctattactatattattaacagatcggaattttaatacttctttttttgatccagcaggtggaggggatcctattttatttcaacatttattt---------------------------------------------------------------------------------------------------------------------------------------------------------------------------------------------------------------------------------------------------------------------------------------------------------------------------------------------------------------------------------------------------------------------------------------------------------------------------------------------------------------------------------------------------------------------------------------
>Alopecosa_solivaga_borea
actgctatatcagtattaattcggatggaattaggtaatcctggaagtctattaggagatgatcatttatataatgttatagttactgctcatgcttttgtaatgattttttttatagttataccaattcttattggtggttttggtaattgattagttcctttaatgttaggggctcctgatatgtcttttcctcgtataaataatctttctttttgattattacccccttctttatttttattatgtatatcttctatagttgaaatgggagtaggggctggttgaactgtgtatcctcctttagcatcaagagtgggacatataggaagttctatagattttgctattttctctcttcatttagctggggcttcttctattataggtgcggtgaattttatttctacaattattaatatacggatggttggaatatcaatagagaaagttcctttatttgtttggtcagttttaattacagctgttttattattactttctttacctgttctagcaggtgctattactatattactaacagatcgaaattttaatacttctttttttgatccagcaggtggaggggatcctattttatttcaacatttattt---------------------------------------------------------------------------------------------------------------------------------------------------------------------------------------------------------------------------------------------------------------------------------------------------------------------------------------------------------------------------------------------------------------------------------------------------------------------------------------------------------------------------------------------------------------------------------------
>Alopecosa_striatipes
actgctatatcagtgttaattcgaatagaattaggtaatcctggaagtttattaggagatgatcatttatataatgttatagttactgctcatgcttttgttataattttttttatagttataccgattcttattggagggtttggtaattgattagttcctttaatgttaggggctcctgatatatcatttcctcgaatgaataatctttctttctggttattacctccttctctgtttttgttatgtatatcttctatagtagagataggagtgggagctggttgaactgtttatccacctttagcatcaagaatagggcatagaggaagttctatagattttgctattttttctcttcatttagctggggcttcttctattataggtgcggtaaattttatttctactattattaatatacggatgttgggaatatcaatggaaaaggttcctttatttgtttgatcagttttaattacagctgttttgttattgctttctttacctgtattagcgggtgctattactatattgttgacggat------------------------------------------------------------------------------------------------------------------------------------------------------------------------------------------------------------------------------------------------------------------------------------------------------------------------------------------------------------------------------------------------------------------------------------------------------------------------------------------------------------------------------------------------------------------------------------------------------------------------------------------------------------
>Alopecosa_sulzeri
actgctatatcagtattaattcgaatggagttaggtaatcctggaagtttattaggggatgatcatttatataatgttatggttactgctcatgcttttgttatgattttttttatagttataccaattcttattggtggttttggtaattggttagttcctttaatgttaggggctcctgatatatcttttcctcgtataaataatctttctttttgattgttacctccttctttgtttttattgtgtatatcttctatagtagaaataggagtaggggctggttgaactgtatatccacctttagcgtcaagaataggtcatataggaagttctatagattttgctattttttctcttcatttagctggggcttcttctattataggtgcagtgaattttatttctactattgttaatatacgaatagttgggataacaatagagaaagttcctttatttgtttgatcagttttaattacagctgttttattattactttctttacctgttttagcgggtgcaattactatattattaacggatcggaattttaatacttcttttt--------------------------------------------------------------------------------------------------------------------------------------------------------------------------------------------------------------------------------------------------------------------------------------------------------------------------------------------------------------------------------------------------------------------------------------------------------------------------------------------------------------------------------------------------------------------------------------------------------------------------------------
>Alopecosa_taeniata
actgctatatcagtattaattcgaatggaattaggtaatcctggaagtttattgggagatgatcatttatataatgttatagttactgctcatgcttttgtaatgattttttttatagtaataccaattcttattggtgggtttggtaattgattagttcctttaatattaggagctcctgatatatcatttcctcgtataaataatctttctttttgattattacctccttctttatttttgttatgtatatcttctatagtagaaataggggtaggagctggttgaactgtttatcctcctttagcgtcgagaataggtcatacaggaagttctatggattttgctattttttctcttcatttagctggggcttcttctattataggagcagtaaattttatttctactattattaatatacgaatattgggtatatcaatagagaaagttcctttatttgtttgatcagttttaattacagcagttttattattactttctttacctgttttagcaggtgctattactatattattaactgatcgaaattttaatacttcttttt---------------------------------------------------------------------------------------------------------------------------------------------------------------------------------------------------------------------------------------------------------------------------------------------------------------------------------------------------------------------------------------------------------------------------------------------------------------------------------gttttaatcgacaacccacgttaattttcactatataccgccataaaaactaattcatattttcaactaaaaagttaggtcaaggtgtaatctatattaaagaataatgggttacattttataaaaacattcttcgaaaaaggatttaa
>Alopecosa_taeniopus
actgctatatcagtgttaattcgaatagaattaggtaatcctggaagtttattaggagatgatcatttatataatgttatagttactgctcatgcttttgttataattttttttatagttataccgattcttattggagggtttggtaattgattagttcctttaatgttaggggctcctgatatatcatttcctcgaatgaataatctttctttctggttgttacctccttctttgtttttgttatgtatatcttctatagtagagataggagtgggagctggttgaactgtttatccacctttagcatcaagaatagggcatagaggaagttctatagattttgctattttttctcttcatttagctggggcttcttctattataggtgcggtaaattttatttctactattattaatatacgaatattgggaatatcaatggaaaaggttcctttatttgtttgatcagttttaattacagctgttttgttattgctttctttacctgtattagcaggtgctattactatattgctaacggatcgaaattttaatacttctttttttgatccagcaggtgggggggatcctattttatttcaacatttattt---------------------------------------------------------------------------------------------------------------------------------------------------------------------------------------------------------------------------------------------------------------------------------------------------------------------------------------------------------------------------------------------------------------------------------------------------------------------------------------------------------------------------------------------------------------------------------------
>Alopecosa_trabalis
actgctatatcagtattgattcgaatggaattaggtaatcctggaagtttattgggagatgatcatttatataatgttatagttactgctcatgcttttgtaatgattttttttatagtaataccaattcttattggtgggtttggtaattgattagttcctttaatattaggagctcctgatatatcatttcctcgtataaataatctttctttttgattattacctccttctttatttttgttatgtatatcttctatagtagaaataggggtaggagctggttgaactgtttatcctcctttggcgtcgagaataggtcatacaggaagttctatagattttgctattttttctcttcatttagctggggcttcttctattataggagcagtaaattttatttctactattattaatatacgaatattgggtatatcaatagagaaagttcctttatttgtttgatcagttttaattacagcagttttattattactttctttacctgttttagcaggtgctattactatattattaactgatcgaaattttaatacttcttttt---------------------------------------------------------------------------------------------------------------------------------------------------------------------------------------------------------------------------------------------------------------------------------------------------------------------------------------------------------------------------------------------------------------------------------------------------------------------------------gttttaatcgacaacccacgttaattttcactatataccgccataaaaactaattcatatttttaactaaaaagttaggtcaaggtgtaatctatattaaagaataatgggttacattttataaaaacattcttcgaaaaaggatttaa
>Alopecosa_virgata
actgctataagagtattaattcgaatggaattaggacattctggaagtttattaggtgatgatcatttatataatgtagtggtaactgctcatgcatttgtgataattttttttatagtaatgcctattttaattggagggtttgggaattgaatagttcctttaatattaggagctccagatatatcttttcctcgaataaataatctttctttttgattgttacctccttctttatttttattatttatatcttctatagttgaaataggagtgggggcaggatgaacggtttatcctcctttatcttcatctataggacatataggaagatctatagattttgctattttttctcttcatttagctggagcttcttctattataggagctgtaaactttatttctactattattaatatacgattagtaggaatatcaatggaaaaagttcctttatttgtttgatcagtttttattactgctattttattattattgtctttaccagttttagcaggtgctattactatattgttgactgatcgtaattttaatacttctttttttgatcctgcaggaggtggagatcctattttatttcaacatttatttatagccgcttgtgctaaggtagtataataatttcttttaattaaagaccaaaacaaaagatttaacatcttaatatatattttaaatctatatttaaattatcttaaatgtaaaaagacatttataaaaatgaaagacgataagaccctattgaacttaactttagtttaactggggaagttaattaattattactttataaattaatttaacctaataa--aaataaataagttaccatagggataacagcgtaataaaatttttaagatcttatttaaaaaagattgcgacctcgatgttgatttaatttgcaaca-tataaagaaagtc-------------------------------------------------------------------------------------------------------------------------------------------------------------------------------------------------------------------------------------------
>Anoteropsis_adumbrata
-------------------------------------------------------------------------------------------------------------------------------------------------------------------------------------------------------------atctttctttttgattattacctccttcattatttttattatttatatcttctatagtggagataggggttggggctggatgaacggtttatcctcctttagcttctagaataggtcatataggaagttctatagattttgctattttttctttacatttagcaggtgcctcttctattataggtgcaattaattttattactacaattattaatatacgtttgataggaataactatagaaaaaattcctttatttgtttgatcagtttttattactgctattttattattattatcattacctgtgttagcaggtgctattactatattgttaacggatcgtaattttaatacttctttttttgacccagctggggggggagatccaattttatttcaacatttattt------------------------------------------------------------------------------------------------------------------------------------------------------------------------------------------------------------------------------------------------------------------------------------------------------------------------------------------------------------------------------------------------------tggtagcattttattattagaggaatctgtcataatcgatattccacgataattttcactatatatcgccataagaattaatttctattct---ataaaaagttaggtcaaggtgtaatctacattaaagtataatggattacaaattaataaattttttattaaaaaaggatttat
>Anoteropsis_aerescens
-------------------------------------------------------------------------------------------------------------------------------------------------------------------------------------------------------------atctttcattttgattgttacctccttcattgtttttgttatttatatcttctatagtagaaataggagttggggctggatgaacagtttatcctcctttagcttctagaataggtcatatgggaagttcgatggattttgcaattttttctttacatttagcaggtgcttcttctattataggtgcaattaattttattactactattattaatatacgtttattaggaataacaatagagaaagttcctttatttgtttgatcagtttttattactgctgtattgttattattatcattacctgtgttagcaggtgctattactatgttgttaacagatcgaaattttaatacttctttttttgatccggctggaggaggagatccaattttatttcaacatttattt---------------------------------------------------------------------------------------------------------------------------------------------------------------------------------------------------------------------------------------------------------------------------------------------------------------------------------------------------------------------------------------------------------------------------------------------------------------------------------------------------------------------------------------------------------------------------------------
>Anoteropsis_alpina
-------------------------------------------------------------------------------------------------------------------------------------------------------------------------------------------------------------atctttctttttgattattacctccttcattatttttattatttatatcttctatggtggaaataggagttggagctggatgaacagtttatcctcctttagcttctagaataggtcacataggaagttccatagattttgcaattttttctttacatttagcaggtgcttcttctattataggtgcgattaattttattactactattattaatatacgtttagtaggaataacaatagaaaaagttcctttattcgtttgatcagtttttattactgctattttattattattatcattacctgtattagcaggtgctattactatattgttaacagatcgaaattttaatacttctttctttgacccagctggtgggggggatcctattttatttcaacatttattt---------------------------------------------------------------------------------------------------------------------------------------------------------------------------------------------------------------------------------------------------------------------------------------------------------------------------------------------------------------------------------------------------------------------------------------------------------------------------------------------------------------------------------------------------------------------------------------
>Anoteropsis_arenivaga
-------------------------------------------------------------------------------------------------------------------------------------------------------------------------------------------------------------atctttcattttgattattacccccttcattatttttattgtttatatcttctatagtagaaataggagtaggggctggatgaacagtttatcctcctttagcttctagaatgggtcatataggaagttctatggattttgcaattttttctttgcatttagcaggtgcttcttctattataggtgcaattaattttattactactattattaatatacgtttattaggaataacaatggaaaaaattcctttgtttgtttggtcagtttttattactgctattttattattattatcattacctgtattggcaggtgctattactatattgttaacagatcgaaattttaatacttctttttttgatccagctggaggaggggatccaattttgtttcaacatttattt---------------------------------------------------------------------------------------------------------------------------------------------------------------------------------------------------------------------------------------------------------------------------------------------------------------------------------------------------------------------------------------------------------------------------------------------------------------------------------------------------------------------------------------------------------------------------------------
>Anoteropsis_blesti
-------------------------------------------------------------------------------------------------------------------------------------------------------------------------------------------------------------atctttctttttgattattacctccttcattatttttattatttatatcttctatagtagaaataggagttggagctggatgaacggtttatcctcctttagcttctagaataggtcatataggaagttctatagattttgcaattttttctttacatttagcaggtgcttcttctattataggtgcaattaattttattactactattatcaatatacgtttaataggaataacaatggaaaaaattcctttatttgtttggtcagtttttattactgctattttattattattatcattacctgtattagcaggagctattactatattgttaacagatcgaaattttaatacttctttttttgatccagctggaggaggggatccgattttatttcaacatttattt---------------------------------------------------------------------------------------------------------------------------------------------------------------------------------------------------------------------------------------------------------------------------------------------------------------------------------------------------------------------------------------------------------------------------------------------------------------------------------------------------------------------------------------------------------------------------------------
>Anoteropsis_canescens
-------------------------------------------------------------------------------------------------------------------------------------------------------------------------------------------------------------atctttcattttgattattacctccttcattatttttattatttatatcttctatagtggagataggggttggagctggatgaacagtttatcctcctttagcttctagaataggtcatataggaagttctatagattttgcaattttttctttgcatttagcaggtgcttcttctattataggtgcaattaattttattactactattattaatatacgtttaataggaatgacaatagaaaaaattcctttatttgtttgatcagtttttattactgctgttttattattgttatcattacctgtattagcaggtgctattactatattattaacagatcgaaattttaatacttctttttttgatccggctggaggaggagatccaattttatttcaacatttattt---------------------------------------------------------------------------------------------------------------------------------------------------------------------------------------------------------------------------------------------------------------------------------------------------------------------------------------------------------------------------------------------------------------------------------------------------------------------------------------------------------------------------------------------------------------------------------------
>Anoteropsis_cantuaria
-------------------------------------------------------------------------------------------------------------------------------------------------------------------------------------------------------------atctttctttttgattattacctccttcattatttttattatttatatcttctatagtggagataggggttggagctggatgaacagtttatcctcctttagcttctagaataggccatataggaagttctatagattttgcaattttttctttacatttagcaggtgcttcttctattataggtgcaattaattttattactacaattattaatatacgtttaataggaatatctatagataaaattcctttatttgtttgatcagtttttattactgctattttattattattatcgttacctgtgttagcaggtgctattactatattgttaacagatcgtaattttaatacttctttttttgatccagctggaggaggagatcctattttatttcaacatttattt---------------------------------------------------------------------------------------------------------------------------------------------------------------------------------------------------------------------------------------------------------------------------------------------------------------------------------------------------------------------------------------------------------------------------------------------------------------------------------------------------------------------------------------------------------------------------------------
>Anoteropsis_flavescens
------------------------------------------------------------------------------------------------------------------------------------------------------------------------------------------------------------------------------ttacctccttcattgtttttattatttatatcttctatggtagagataggagttggggctggatgaacagtttatcctcctttagcttctagaataggtcatataggaagttctatagattttgcaattttttctttacatttagcgggtgcttcttctattataggtgcaattaattttattactactattattaatatacgtttgataggtataacaatagaaaagattcctttatttgtttgatcagtttttattactgctattttattattattatcattacctgtattagcaggtgctattactatattgttaacagatcgaaattttaatacttctttttttgatccagctggaggaggggatccaattttatttcaacatttattt---------------------------------------------------------------------------------------------------------------------------------------------------------------------------------------------------------------------------------------------------------------------------------------------------------------------------------------------------------------------------------------------------------------------------------------------------------------------------------------------------------------------------------------------------------------------------------------
>Anoteropsis_forsteri
------------------------------------------------------------------------------------------------------------------------------------------------------------------------------------------------------------------------------ttacctccttcattgtttttgttatttatatcttctatagtagaaataggagttggggctggatgaacagtttatcctcctttagcttctagaataggtcatatgggaagttcgatggattttgcaattttttctttgcatttagcaggtgcttcttctattataggtgcaattaattttattactactattattaatatacgtttattaggaataacaatagagaaagttcctttatttgtttgatcagtttttattactgctgtattgttattattatcattacctgtgttagcaggtgctattactatgttgttaacagatcgaaattttaatacttctttttttgatccggctggaggaggagatccaattttatttcaacatttattt---------------------------------------------------------------------------------------------------------------------------------------------------------------------------------------------------------------------------------------------------------------------------------------------------------------------------------------------------------------------------------------------------------------------------------------------------------------------------------------------------------------------------------------------------------------------------------------
>Anoteropsis_hilaris
------------------------------------------------------------------------------------------------------------------------------------------------------------------------------------------------------------------------------ttgcctccttcattgtttttattatttatatcttctatagtagaaataggagttggggctggatgaacagtttatcctcctttatcttctagaataggtcacataggaagttctatagattttgcaattttttctttacatttagcgggtgcttcttctattataggtgcaattaattttattactactattattaatatacgtttaataggaataacgatagaaaagattcctttatttgtttgatcagtttttattactgctattttattgttgttgtcgttacctgtattagcaggtgctattactatattgttaacagatcgaaattttaatacttctttttttgatccagctggaggaggagatccaattttatttcaacatttattt---------------------------------------------------------------------------------------------------------------------------------------------------------------------------------------------------------------------------------------------------------------------------------------------------------------------------------------------------------------------------------------------------------------------------------------------------------------------------------------------------------------------------------------------------------------------------------------
>Anoteropsis_insularis
------------------------------------------------------------------------------------------------------------------------------------------------------------------------------------------------------------------------------ttacctccttcattgtttttattatttatatcttctatagtagagataggagttggggctggatgaacagtttaccctcctttagcttctagaataggtcatataggaagttctatagattttgcaattttttctttacatttagcgggtgcttcttctattataggtgcaattaattttattactactattattaatatacgtttaataggtataactatagaaaagattcctttatttgtttgatcagtttttattactgctgttttattattattatcattacctgtattagcaggtgctattactatattattaacagatcgaaattttaatacttctttttttgatccagctggaggaggagatccaattttatttcaacatttgttt---------------------------------------------------------------------------------------------------------------------------------------------------------------------------------------------------------------------------------------------------------------------------------------------------------------------------------------------------------------------------------------------------------------------------------------------------------------------------------------------------------------------------------------------------------------------------------------
>Anoteropsis_lacustris
-------------------------------------------------------------------------------------------------------------------------------------------------------------------------------------------------------------atctttctttttgattattacctccttcattatttttattatttatatcttctatagtagaaataggagttggggctggatgaacggtatatcctcctttagcttctagaataggtcatataggaagttctatagattttgcaattttttctttacatttagcaggtgcctcttcgattataggtgcaattaattttattactacaattattaatatgcgtttagtaggaataactatggagaaaattcctttatttgtttgatcagtttttattactgctattttattattattatcattacccgtattagcaggtgctattactatattattaacagatcgtaattttaatacttctttttttgatccagctggaggaggagatccaattttatttcaacatttattt---------------------------------------------------------------------------------------------------------------------------------------------------------------------------------------------------------------------------------------------------------------------------------------------------------------------------------------------------------------------------------------------tatttgaaatggcggcatttcatctttaaaggaatctgttataatcgataccccacgataattttcactatataccgccataagaattaatttctattctaaaataaaaagttaggtcaaggtgtaatct-cattaaagtacaatggattacaaataaataaattttttattaaaaaaggatttat
>Anoteropsis_litoralis
-------------------------------------------------------------------------------------------------------------------------------------------------------------------------------------------------------------acctttcattttgattattacctccttcattatttttattgtttatatcttctatagtggaaatgggagttggggctggatggacagtttatcctcctttggcttctagaataggtcatataggaagttctatagattttgcaattttttctttacatttagcaggtgcttcttctattataggtgcaattaattttattactactattattaatatacgtttaataggaataacaatagagaaagttcctttatttgtttgatcagtttttattactgctgttttattattattgtcactacctgtattagcaggtgctattactatattattaacagatcggaattttaatacttctttttttgatccggctggaggaggagatccaattttatttcaacatttattt---------------------------------------------------------------------------------------------------------------------------------------------------------------------------------------------------------------------------------------------------------------------------------------------------------------------------------------------------------------------------------------------------------------------------------------------------------------------------------------------------------------------------------------------------------------------------------------
>Anoteropsis_montana
------------------------------------------------------------------------------------------------------------------------------------------------------------------------------------------------------------------------------ttacctccttcattatttttattatttatatcttctatagtagaaataggagttggggctggatgaacagtttatcctcctttagcttctagaataggtcatataggaagttctatagattttgctattttttctttgcatttagcaggtgcttcttctattataggagcaattaattttattactactattattaatatacgtttaataggtataacaatagagaaaattcctttattcgtttgatcagtttttattactgctattttattattgttatcattacctgtattagcaggtgcaattactatattattaacagatcgaaattttaatacttctttttttgatccggctggtggaggagatcctattttatttcaacatttgttt---------------------------------------------------------------------------------------------------------------------------------------------------------------------------------------------------------------------------------------------------------------------------------------------------------------------------------------------------------------------------------------------------------------------------------------------------------------------------------------------------------------------------------------------------------------------------------------
>Anoteropsis_okatainae
-------------------------------------------------------------------------------------------------------------------------------------------------------------------------------------------------------------atctttctttttgattattacctccttcattgtttttattatttatgtcttctatagtagaaataggagttggggctggatgaacggtctatcctcctttggcttctagaataggtcatataggaagttctatagattttgcaattttttctttacatttagcgggtgcttcttctattataggtgcaattaattttattactactattattaatatacgtttaataggaataacaatagaaaagattcctttatttgtttgatcggtttttattactgctattttattattactgtcattacctgtattagcaggtgctattactatattattaacagatcgaaattttaatacttccttttttgatccagctggaggaggagatccaattttatttcaacatttattt---------------------------------------------------------------------------------------------------------------------------------------------------------------------------------------------------------------------------------------------------------------------------------------------------------------------------------------------------------------------------------------------------------------------------------------------------------------------------------------------------------------------------------------------------------------------------------------
>Anoteropsis_ralphi
-------------------------------------------------------------------------------------------------------------------------------------------------------------------------------------------------------------atctttctttttgattattacctccttcattgtttttattgtttatatcttctatagtagaaataggagttggggctggatgaacagtttatcctcctttagcttctagaataggtcatataggaagttctatagattttgcaattttttctttacatttggcgggtgcttcttctattataggtgcaattaatttcattactactatcattaatatacgtttgataggaataacaatagaaaagattcctttgtttgtttgatcagtttttattaccgctattttattattattgtcattacctgtattagcaggtgctattactatattattaacagatcgaaattttaatacttctttttttgacccagctgggggaggagatccaattttgtttcaacatttattt---------------------------------------------------------------------------------------------------------------------------------------------------------------------------------------------------------------------------------------------------------------------------------------------------------------------------------------------------------------------------------------------------------------------------------------------------------------------------------------------------------------------------------------------------------------------------------------
>Anoteropsis_senica
-------------------------------------------------------------------------------------------------------------------------------------------------------------------------------------------------------------atctttctttttgattattacctccttcattgtttttattatttatgtcttctatagtagaaatgggagttggggctggatgaacggtttatcctcctttagcttctagaataggtcatataggaagttctatagattttgcaattttttctttacatttagcgggtgcttcttctattataggtgcaattaattttattactactattattaatatacgtttaataggaataacaatagaaaagattcctttgtttgtttgatcagtttttattactgctattttattattattatcgttacctgtattagcaggtgctattactatattgttaacagatcgaaattttaatacttctttttttgatccagctggaggaggagatccaattttatttcaacatttattt---------------------------------------------------------------------------------------------------------------------------------------------------------------------------------------------------------------------------------------------------------------------------------------------------------------------------------------------------------------------------------------------tatttaaaatggcggcatttcatctttaaaggaatctgttataatcgatattccacgataattttcactatataccgccataagaattaatttctattctaaaataaaaagttaggtcaaggtgtaatctacattaaagtataatggattacaaattaataaatttttcattgaaaaaggatttat
>Anoteropsis_urquharti
-------------------------------------------------------------------------------------------------------------------------------------------------------------------------------------------------------------atctttcattttgattattacctccttcgttatttttattatttatatcttctatagtagaaataggagttggggctggatgaacagtttatcctcctttagcttctagaatgggtcatataggaagttctatggattttgcaattttttctttacatttagcaggtgcttcttctattataggtgcaattaattttattactactattattaatatacgtttaataggaataacaatagagaaggttcctttgtttgtttgatcagtttttattactgctgttttattattattatcattacctgtattagcaggtgctattactatattgttaacagatcgaaattttaatacttctttttttgatccggctggaggaggagatccaattttatttcaacatttattt---------------------------------------------------------------------------------------------------------------------------------------------------------------------------------------------------------------------------------------------------------------------------------------------------------------------------------------------------------------------------------------------------------------------------------------------------------------------------------------------------------------------------------------------------------------------------------------
>Anoteropsis_westlandica
------------------------------------------------------------------------------------------------------------------------------------------------------------------------------------------------------------------------------ttacctccttcattatttttattatttatatcttccatagtagaaataggagttggagctggatgaacagtttatcctcctttagcttctagaataggtcatataggaagttctatagattttgcaattttttctttacatttagcaggtgcttcttctattataggtgcaattaattttattactactattattaatatacgcttaatgggaataacaatagaaaaaattcctttgtttgtttgatcagtttttattaccgctattttattattattatcattacctgtattagcaggagctattactatattgttaacagatcgaaattttaatacttctttttttgatccagctggaggaggggatccaattttatttcaacatttattt---------------------------------------------------------------------------------------------------------------------------------------------------------------------------------------------------------------------------------------------------------------------------------------------------------------------------------------------------------------------------------------------------------------------------------------------------------------------------------------------------------------------------------------------------------------------------------------
>Arctosa_alpigena_lamperti
actgctataagagtattaattcgtttagaattaggacattctggaagtcttttaggagatgatcatttatataatgttgtagttactgctcatgcttttgttatgattttttttatagtaatacctattttaattggtggatttggaaattgattaattcctttaatattaggagctcctgatatatcttttccacgaataaataatctttctttttggttgttacctccttctttgtttttattatttatatcatctatagtagagataggagtgggagcaggatgaactgtttatcctcctttagcttctagagtgggacatataggaagttctatagattttgctattttttctcttcatttggcaggtgcttcttctattataggagcagtaaattttatttctactattgttaatatacgtttagtgggaataagaatggagaaggttccattatttgtttgatcagttttaattacggctgttttattattactttctttacctgttttagcaggggctattactatattattaacggatcgtaattttaatacttcttttt--------------------------------------------------------------------------------------------------------------------------------------------------------------------------------------------------------------------------------------------------------------------------------------------------------------------------------------------------------------------------------------------------------------------------------------------------------------------------------------------------------------------------------------------------------------------------------------------------------------------------------------
>Arctosa_emertoni
actgctataagtgtattgattcgaatggaattaggtcattctggaagtcttttgggagatgatcatttatataatgtagtagttactgctcatgcctttgtaatgattttttttatagttataccaattttaattggtggatttggaaattgattagtacctttaatattaggggctcctgatatatcttttcctcgaataaataatctttccttttgattgttacctccttctttgtttttattgtttatatcttctatagtagaaataggagtaggagcaggatgaactgtttatcctcctttggcatctagaataggccatacgggaagttctatagattttgctattttttctcttcatttagctggtgcttcttctattataggggcagtaaattttatttcaactattattaatatacggttattaggagtgagaatggagagggttccattatttgtttgatcagtattaattacagctgtattattattgctttctttacctgtattagcaggtgctattactatattgttaactgatcgaaattttaatacttctttttttgatccagcgggtggaggggatcctattttatttcaacatttattt---------------------------------------------------------------------------------------------------------------------------------------------------------------------------------------------------------------------------------------------------------------------------------------------------------------------------------------------------------------------------------------------------------------------------------------------------------------------------------------------------------------------------------------------------------------------------------------
>Arctosa_insignita
actgctataagagtgttgattcgtttagaattaggacattctggaagtcttttaggagatgatcatttatataatgttgtagttactgctcatgcttttgttataattttttttatagtaatacctattttaattggtggatttggaaattgattaattcctttaatattgggagctcctgatatatcttttccacgaataaataatctttctttttgattgttacctccttctttgtttttattgtttatatcgtctatagtagagataggagtgggagcagggtgaactatttatcctcctttagcttctagagtaggacatataggaagttctatagattttgctattttttctcttcatttggcaggtgcttcttctattataggggcagtgaattttatttctactattattaatatgcgtttagtaggaataagaatggaaaaggttccattatttgtttgatcggtgttgattacagctgttttgttgttactttctttacctgttttagcaggggctattactatattgttaacggatcgtaattttaatacttctttttt-------------------------------------------------------------------------------------------------------------------------------------------------------------------------------------------------------------------------------------------------------------------------------------------------------------------------------------------------------------------------------------------------------------------------------------------------------------------------------------------------------------------------------------------------------------------------------------------------------------------------------------
>Arctosa_kiangsiensis
------------------------------------------------------------------------------------------------------------------------------------------------------------------------------------------------------------------------------------------------------------------------------------------------------------------------------------------------------------------------------------------------------------------------------------------------------------------------------------------------------------------------------------------------------------------------------------------------------------------------------------------------------------------------------------------------------------------tattcttcctttaaacatttaaattatcttaattgtaaaaagacaattctattatagaaagacgataagaccctatcgaacttaactttagtttaactgggacagttaattaattattatttttaaatttattttgacctaaaaacaatataattaagttaccgtagggataacagcgtaataaaatttctaagatcttatttaaaaaagattgcgacctcgatgttgatttaataagcaatataattaaggaagtctgttcgacttttaaaaaattacatgatttgagttcagaccggtgtaaac------------------------------------------------------------------------------------------------------------------------------------------------------------------------------------------
>Arctosa_kwangreungensis
actgctataagagtattaattcgaatggaattaggacattctggaagtttattgggtgatgatcatttatataatgtagtggtaactgctcatgcatttgtgataattttttttatagtaatgcctattttaattggagggtttgggaattgaatagttcctttaatattaggagctccagatatatcttttcctcgaataaataatctttctttttgattgttacctccttctttatttttattatttatatcttctatagttgaaataggagtgggggcaggatgaacggtttatcctcctttatcttcatctataggacatataggaagatctatagattttgctattttttctcttcatttagctggagcttcttctattataggagctgtaaactttatttctactattattaatatacgattagtaggaatatcaatggaaaaagttcctttatttgtttgatcagtttttattactgctattttattattattgtctttaccagttttagcaggtgctattactatattgttgactgatcgtaattttaatacttctttttttgatcctgcaggaggtggagatcctattttatttcaacatttatttatagccgcttgtgctaaggtagtataataatttcttttaattaaagaccaaaacaaaagatttaacatcttaatatatattttaaatctatatttaaattatcttaaatgtaaaaagacatttataaaaatgaaagacgataagaccctattgaacttaactttagtttaactggggaagttaattaattattactttataaattaatttaacctaataa--aaataaataagttaccatagggataacagcgtaataaaatttttaagatcttatttaaaaaagattgcgacctcgatgttgatttaatttgcaatattataaagaaagtctgttcgacttttaaataattacatgatctgagttc--------------tatttacaatggcggcattttatcattagaggaacctgtaataatcgataacccacgttaatttttactatatatcgccataagaattaatttttattctttaataaaaagttaggtcaaggtgtagtttatattaaagat-aatgagttacatattataaaaataatatatgaaaaagaatttaa
>Arctosa_lacustris
actgctataagagtattgattcgaatagaattaggaaattccggtagtcttttaggagatgatcatttatataatgtggttgttacagctcatgcttttgtgataattttttttatagtaatacctattttaattggtgggtttggaaattggttggttccattaatattaggggctccagatatatcttttcctcgaataaataatctttctttttggttactacctccttctttatttttgttatttatatcttctatagtggaaataggagtaggggcgggatgaactgtgtatcctcctttggcttcaagagttggtcatataggaagttctatggattttgctattttttctttacatttagcaggtgcttcttctattataggagcggttaattttattactactattattaatatacgattattagggataaaaatagaaaaagttcctttgtttgtttgatcggtgttgattacggcagttttattgttgttgtctttacctgtattagcaggtgctattactatattgttaacagatcgaaattttaatacttctttttttgatccagcgggtggaggggatcctattttatttcaacatttgttt---------------------------------------------------------------------------------------------------------------------------------------------------------------------------------------------------------------------------------------------------------------------------------------------------------------------------------------------------------------------------------------------------------------------------------------------------------------------------------------------------------------------------------------------------------------------------------------
>Arctosa_lama
actgctataagagtattaattcgtatggaattaggacattctggaagtttattgggtgatgatcatttatataatgttgtagttactgctcatgctttcgttatgattttttttatagttatacctattttaattggtggatttggaaattggttagttcctttaatattgggtgctcctgacatatcttttcctcgtataaataatctttctttttgattattaccaccttctttatttttattgtttatatcttctatagtggaaataggagtaggagcaggatggacggtatatccccctttggcttctagaatgggtcatataggaagttctgtggattttgctattttttctcttcatttggcaggtgcttcttctattataggagcggtaaattttatttctactattattaatatacgtttgataggcata-----------------------------------------------------------------------------------------------aa-----------------------------------------------------------------------------------------------------------------------------------------------------------------------------------------------------------------------------------------------------------------------------------------------------------------------------------------------------------------------------------------------------------------------------------------------------------------------------------------------------------------------------------------------------------------------------------------------------------------------------------------------------------------------
>Arctosa_laminata
------------------------------------------------------------------------------------------------------------------------------------------------------------------------------------------------------------------------------------------------------------------------------------------------------------------------------------------------------------------------------------------------------------------------------------------------------------------------------------------------------------------------------------------------------------------------------------------------------------------------------------------------------------------------------------------------------------------tattcttcctttaaacatttaaattatcttaattgtaaaaagacaattctattatag---------aagaccctatcgaactttactttagtttaactggggtagttagttaattattacttttaaatattctttgacctaataaaaatataattaagttaccgtagggataacagcgtaataaaatttttaagaattcatttaaaaaagattgcgacctcgatgttgatttaatatacaatataattaaggaagtctgttcgacttttaaaaaattacatgatttgagttcagaccggtgtaaac------------------------------------------------------------------------------------------------------------------------------------------------------------------------------------------
>Arctosa_leopardus
actgcaataagagtattaattcgaatggaacttgggaattctggaagtcttattggggatgatcatctttataatgtggtggttactgctcatgcttttgtaataatcttttttatagtaataccaattttgattggtggatttgggaattgattagttcctttaatattaggggctcctgatatatcatttcctcgtataaataatctttctttttgattgttaccaccttctttatttttgttgtttatatcttctatagtagaaatgggagtaggagcggggtgaactgtttatcctcctttagcttctagaataggtcatataggaagttccatggattttgctattttttctttacatttggctggtgcttcctctattataggggctgtaaatttcattactactattattaatatacgattgataggaataagtatagataaagtttctttatttgtttggtctgttttaattacggctgttttgttgttattatcgttaccagttttagccggtgctattactatattgttaacagatcgaaattttaatacttctttttttgatccagcaggtggaggggatcctattttatttcaacatttattt----------------------------------------------------------------------------------------------------------------------------------------------------------------------------------------------------------------------------------------------------------------------------------------------------------------------------------------------------------------------------------------------------------------------------------gttataatcgacaatccacgttaattttcactatatacctccataagaattaatcccaattctaaaataaaaagttaggtcaaggtgtaatcaatattaaagaataatggattactttttattaaaatattttttgaaaaaggatttaa
>Arctosa_littoralis
actgctataagagtattaattcgaatagaattaggaaattctggaagtttattaggggatgatcatttatataatgtggtggttaccgctcatgcttttgtgatgattttttttatagttatacctattcttattggtggttttggaaattgattagttccgttaatgttaggagctccagatatatcgtttcctcggatgaataatctttctttttgattacttcctccttctttgtttttattatttatatcttctatggttgaaataggagtaggagcagggtgaactgtttatcctcctttatcttctagagtaggacatatagggagttcgatagattttgctattttttctcttcatttggctggtgcgtcttctattataggggcggttaattttattactactattattaatatacggttagtaggaataagaatagaaaaagttccgttgtttgtttgatctgtattgattactgctattttgttattactttccttaccggtattggctggtgctattactatattattaactgatcgaaattttaatacttctttttttgatccagcggggggaggggatccaattttatttcaacatttattt---------------------------------------------------------------------------------------------------------------------------------------------------------------------------------------------------------------------------------------------------------------------------------------------------------------------------------------------------------------------------------------------------------------------------------------------------------------------------------------------------------------------------------------------------------------------------------------
>Arctosa_maculata
actgcaataagagtattaattcgaatggaattaggaaattctggaagtcttttaggggatgatcatttatataatgtagtagttacggctcatgcttttgttataatttttttcatagtaatgcctattttaattggaggatttgggaattgattagtaccattaatattaggtgctcctgatatatcttttcctcgaataaataatttgtctttttgattattaccaccttctttatttttattatttatatcttctatagtagaaataggggtgggggcaggatgaactgtttaccctcctttagcatctagagttggtcatataggaagatctatagattttgcgattttttctttacatttagcaggtgcttcttctattataggagcagttaattttattactactattattaatatacgattaataggaataaaaatagaaaaagttcctttatttgtttgatctgtattgattacagcagttttattattattatctttaccggttttagctggagctattactatattattaacagatcggaatttcaatacttctttttttg-----------------------------------------------------------------------------------------------------------------------------------------------------------------------------------------------------------------------------------------------------------------------------------------------------------------------------------------------------------------------------------------------------------------------------------------tatttaaaatggcggcattttatcattagaggaatctgttttaatcgataatccacgttaattttcactatatatcgccataagaattaatttttattctaaaataaaaagttaggtcaaggtgtaattaatattaaagaataatggattacattttattaaaatattttttgaaaaaggatttaa
>Arctosa_personata
actgctataagagtgttaattcgaatggaattaggtcattctggaagtcttttaggggatgatcatttatataatgtagtggttaccgctcatgcttttgttatgattttttttatggttatacctattttgattggtggatttgggaattgattggttcctttaatattaggggctcctgatatatcttttcctcgtataaataatctttctttttgattgttgcctccttctttgtttttattatttatatcttctatggtggagataggtgttggagcaggatgaactgtttatcctcctttagcttctagaatagggcatagagggagttctatggattttgctattttttctcttcatttagcaggggcttcttctattataggagctgttaattttatttctactattattaatatacggttgttgggaataagaatagaaaaggttccattgtttgtatgatctgtattgattacggctattttattattgctttctttacctgtattagcaggtgctattactatattgttgacagatcgtaattttaatacttctttttttgatcctgcaggaggaggagatcctattttatttcagcatttattt---------------------------------------------------------------------------------------------------------------------------------------------------------------------------------------------------------------------------------------------------------------------------------------------------------------------------------------------------------------------------------------------------------------------------------------------------------------------------------------------------------------------------------------------------------------------------------------
>Arctosa_raptor
actgctataagagtgttaattcgacttgagttaggacattctggtagtttattaggggatgatcatttgtataatgtaatagttactgctcatgcttttgttataattttttttatagtaatacctattttaattgggggatttgggaattgattaattcctttaatattaggagctcctgatatatcttttcctcgaatgaataatctttctttttgattgttacctccttctttatttttattgtttatatcttctatagtagaaataggagtgggagcaggatgaacagtttatcctcctttatcttcttctataggtcatatagggagatctatagattttgctattttttctttacatttagctggagcttcatctattataggagctattaattttatttctacaattgtaaatatacgtttaattggtatatctatagagaaagttcctttatttgtatgatcggtttttattaccgctattttattgttattatctcttcctgtgttagcaggtgctattactatattgttaactgatcga---------------------------------------------------------------------------------------------------------------------------------------------------------------------------------------------------------------------------------------------------------------------------------------------------------------------------------------------------------------------------------------------------------------------------------------------------------------------------------------------------------------------------------------------------------------------------------------------------------------------------------------------------------
>Arctosa_rubicunda
actgctataagcgtattaattcgaatggaattaggacattctggaagtctcttaggagatgatcatttgtataatgtagtagttactgctcatgcttttgtaatgattttttttatagtaataccaattctaattggtggatttggaaattggttagtacctttaatgttaggggctcctgatatatcttttcctcgaataaataatctttctttttgactactacctccttctctgtttttattgttaatatcttctatggtagaaataggagtaggggcagggtgaactgtttatcctcctttagcatctagaatagggcatatgggaagttctatggattttgctattttttctcttcatttagctggtgcttcctctattatgggagcagtaaattttatttcaactattattaatatacgattaataggtataagaatggagaaagttcctttatttgtttggtcggtattaattacagctgtgttattattactttctttacctgtgttagcaggtgctattacaatactattgactgaccgaaattttaatacttctttttttgacccagcgggtgggggag-----------------------------------------------------------------------------------------------------------------------------------------------------------------------------------------------------------------------------------------------------------------------------------------------------------------------------------------------------------------------------------------------------------------------------------------------------------------------------------------------------------------------------------------------------------------------------------------------------------------
>Arctosa_sapiranga
actgctataagagtattaattcgaatagaattaggaaattctggaagtttattaggggatgatcatttatataatgtaatggttactgctcatgcttttgtaataattttttttatagtaatacctattttgattggaggatttggaaattgactagttcctttaatattaggggctcctgatatatcatttcctcgtataaataatctttctttttgattactccccccttctttatttttgttatttatatcatctatggtagagatgggagttggagcaggatgaactgtttatcctccattagcttctagagtaggtcatattggaagttcaatggattttgctattttttctcttcatttagctggggcatcttctattataggggctgttaattttatttctactattataaatatacgattaattggagttagaatagaaaaaattcctttgtttgtatgatctgttttgattacagctgtattattattgctttctttaccagttttagctggtgctattactatattgttaactgatcgaaattttaatacttctttttttgaccctgcggggggaggggatccaattttatttcaacatttattt---------------------------------------------------------------------------------------------------------------------------------------------------------------------------------------------------------------------------------------------------------------------------------------------------------------------------------------------------------------------------------------------tatttaaaatggcggcatttaatcattagaggaacctgtattaatcgataatccacgttaaattttactatataccgccgtaagaattaattatttttcttacctaaaaagttaggtcaaggtgtaattaatattaaagaataatgagttactttttattaaaataaaatttgaaaaagaatttaa
>Arctosa_stigmosa
------------------------------------------------------------------------------------------------------------------------------------------------------------------------------------------------------------------------------------------------------------------------------------------------------------------------------------------------------------------------------------------------------------------------------------------------------------------------------------------------------------------------------------------------------------------------------------------------------------------------------------------------------------------------------------------------------------------------------------------------------------------------------------------------------------------------------------------------------------------------------------------------------------------------------------------------------------------------------------------------------------------------------------tatttaaaatggcggcattctatcattagaggaatctgttataatcgacaatccacgttaattttcactatataccgccataagaattaatctttattccaaaataaaaagttaggtcaaggtgtaatcaatattaaagaataatggattacactttacaaaaatttactttgaaaaagaatttaa
>Arctosa_subamylacea
------------------------------------------------------------------------------------------------------------------------------------------------------------------------------------------------------------------------------------------------------------------------------------------------------------------------------------------------------------------------------------------------------------------------------------------------------------------------------------------------------------------------------------------------------------------------------------------------------------------------------------------------------------------------------------------------------------------------------------------------------------------------------------------------------------------------------------------------------------------------------------------------------------------------------------------------------------------------------------------------------------------------------------tatttaaaatggcggcattctatcattagaggaatctgttataatcgacaatccacgttaattttcactatataccgccataagaattaatctttattccaaaataaaaagttaggtcaaggtgtaatcaatattaaagaataatggattacactttacaaaaatttactttgaaaaagaatttaa
>Arctosa_villica
acggctataagagtattgattcgaatggaattaggtcattctggaagtcttttaggggatgatcatttgtataatgttgtagttactgctcatgcttttgttatgattttttttatagtaataccaattttgattggtggatttggtaattgattagttcctttaatattaggagcccctgatatatcttttcctcgaataaataatctttctttttgattattacctccttctttatttttgttatttatatcttctatggtagaaataggggtgggggcaggatgaactgtttatccccctttagcttctagaatgggacatatgggaaattctatggattttgctattttttctcttcatttggctggagcttcttctattataggggctgttaattttatttctactattattaatatacggttgttagggataagaatggaaagggttcctttgtttgtatgatctgtgttgattacggctattttgttgttactttctttacctgtattggcaggtgctattactatattgttaacagatcgtaattttaatacttctttttttgatcctgcagggggaggggatcctattttatttcaacatttgttt---------------------------------------------------------------------------------------------------------------------------------------------------------------------------------------------------------------------------------------------------------------------------------------------------------------------------------------------------------------------------------------------------------------------------------------------------------------------------------------------------------------------------------------------------------------------------------------
>Artoria_howquaensis
------------------------------------------------------------------------------------------------------------------------------------------------------------------------------------------------------------------------------------------------------------------------------------------------------------------------------------------------------------------------------------------------------------------------------------------------------------------------------------------------------------------------------------------------------------------------------------------------------------------------------------------------------------------------------------------------------------------------------------------------------------------------------------------------------------------------------------------------------------------------------------------------------------------------------------------------------------------------------------------------------------------------------------tatttaaaatggcggcatttcatcattagaggaatctgttataatcgatactccacgataattttcactatataccgccataagaatcaatttttattctaaactaaaaagttaggtcaaggtgtaatcaatataaaagaataatggattacataaaaataaattttaatttgaaaaagaatttaa
>Artoriopsis_expolita
actgctataagtgtattgattcgaatagaattaggtcattctggaagtcttttaggtgatgatcacttgtataatgtaatagttactgctcatgcttttgttataattttttttatagtaataccaattttaattggtggttttggaaattgattagttcctttaatattaggagctcctgatatatcttttcctcgaataaataatctttcattttgattattacctccttcattatttttgttatttatatcttctatagtggaaataggagttggagcaggttgaactgtttatcctcctttagcttctagagtaggtcatataggaagttctatagattttgctattttttcgttacatttagcaggtgcttcttctattataggagctattaattttattactactattattaatatacgtttagttggaataagaatagagaaaattcctttattcgtttggtctgtttttattactgctattttattattattatcattacctgtattagcaggtgctattactatactgttaacagat------------------------------------------------------------------------------------------------------------------------------------------------------------------------------------------------------------------------------------------------------------------------------------------------------------------------------------------------------------------------------------------------------------------------------------------------------------------tatttaaaatggcggcatttcatcattaaaggaatctgttataatcgataatccacgataattttcactatataccgccgtaagaattaatttttattctaaaataaaaagttaggtcaaggtgtaatctacattttagtaaaatggattacaataaataaaaatttacattaaaaaaggattcaa
>Aulonia_albimana
acggctataagagtattgattcgaatggagttaggtcattctggaagtttattgggagatgatcatttgtataatgttgtagttactgctcatgcatttgttatgattttttttatagttatacctattttgattggaggttttggaaattggttggttcctttaatattaggggctcctgatatatcatttcctcgtataaataatctttctttttgattattacctccttctttgtttttattattaatgtcttctttggttgagataggggttggggcaggttgaactgtttatcctcctttggcttctagagttgggcatataggaagatctatggattttgctattttttctcttcatttggctggtgcttcttctattatgggagctgtaaattttatttctacaattattaatatacgggtagttggaatatctatagataaggttcctttgtttgtttgatctgtttttgttactgctgttttattgcttttgtctctacctgttttagcgggtgctattactatgttattgactgatcgaaattttaatacttctttttttgatcctgctgggggaggggatcctattttatttcaacatttattt---------------------------------------------------------------------------------------------------------------------------------------------------------------------------------------------------------------------------------------------------------------------------------------------------------------------------------------------------------------------------------------------------------------------------------------------------------------------------------------------------------------------------------------------------------------------------------------
>Birabenia_birabenae
acagctataagagtattaattcgaatagaattaggaaaccctggaagactattaggggatgatcatttatataatgtaatggttacagctcatgcttttgttataattttttttatagtgataccaattcttattggtggatttggaaattgattaattcctttaatattaggtgctccagatatgtcttttcctcgaataaataatctttctttttgattgttacctccttctttgtttttattatctatatcttctatggttgaaataggagttggggctgggtgaactgtttatccgcccttagcatcaagagttggccatatagggagatctatagattttgctattttttctcttcatttagctggagcttcttccattataggagcggtaaattttatttctactattattaatatacgagtattaggaatatctatagagaaggtacccttatttgtatgatcagtgttgattactgctattttattgttactttctttaccagtattagctggggctattactatattattaacagatcgaaattttaatacttctttttttgatcctgcaggaggtggggatcctattttatttcaacatttgttt---------------------------------------------------------------------------------------------------------------------------------------------------------------------------------------------------------------------------------------------------------------------------------------------------------------------------------------------------------------------------------------------------------------------------------------------------------------------------------------------------------------------------------------------------------------------------------------
>Diapontia_uruguayensis
actgctataagaatattgattcgaatagaattaggtcattctggaagtcttttaggagatgatcatttatataatgtaatagtaactgctcatgcttttgtaataattttttttatagtaatacctattttaattggtggtttcgggaattgattagtacctttaatattaggggctcctgatatatcttttcctcgaataaataatctttctttttgattattacccccttctttatttttattatttatgtcttctatagttgaaataggggttggagctggatgaacagtatatcctcctttggcttcttcagtaggtcatataggaagatcaatggattttgctattttttctttacatttagctggagcttcttctattataggagctgtaaattttatttctactattattaatatacgtttagtaggaatatctatagaaaaagtacctttatttgtttgatcagtttttattactgctattttattattattatcattacctgtattagcaggtgctattactatattattgactgatcgtaattttaatacttctttttttgatcctgctgggggaggagacccaattttatttcaacatttattt---------------------------------------------------------------------------------------------------------------------------------------------------------------------------------------------------------------------------------------------------------------------------------------------------------------------------------------------------------------------------------------------tatttgtaatggcggcatttcatcattagaggaacctataataatcgacaatccacgataatttttactatataccgccataagaattaatttttattcttaaataaaaagttaggtcaaggtgtaatcaatattaaagataaacgggttacatattataaaaataatatttgaaaaaggatttaa
>Draposa_tenasserimensis
actgctataagagtattaattcgaatggaattagggaatcctggtagattattaggtgatgatcatttatataatgtgatagttaccgctcatgcttttgtgataattttttttatagtaatgccaattcttattggtgggtttggaaattgattagttcctttaatattaggagctcctgatatatcttttcctcgaataaataatctttctttttggttgttaccaccttctttatttttattatcaatgtcttcaatagtggaaataggtgttggtgcgggatgaacagtttacccgccattggcatctacagttggtcatatagggagttctatggattttgctattttttctcttcatttagctggtgcttcttctattataggggctgtaaattttatttctactattattaatatacgtatgttaggaatatctatagaaaaggttcctctttttgtttgatcagtattaattactgcagttttattattactttctttacctgttttagcaggagccattactatattattaactgatcgaaattttaatacttctttttttgaccctgctggtggaggggatccaattttgtttcaa------------------------------------------------------------------------------------------------------------------------------------------------------------------------------------------------------------------------------------------------------------------------------------------------------------------------------------------------------------------------------------------------------------------------------------------------------------------------------------------------------------------------------------------------------------------------------------------------
>Evippa_aequalis
-----tataagagttttgattcgaatagaattagggaatcctggaagtcttttaggagatgatcatttatataatgtgattgttactgctcatgcttttgtaataattttctttatagtaatgccaattttgattggagggtttggaaattgattggtacctttaatgttaggggctcctgatatgtcttttcctcgaataaataacctctctttttgattgcttcctccttctttatttttattatttatgtcttctatagtagaaataggggttggagcgggatgaactgtttatcctcctttggcatcttcggttggtcatataggaagttctatggattttgctattttttctttacatttggctggtgcttcttctattatgggggctgtaaattttatttctactattattaatatacggttagttggaatatctatggagaaggtgccgttgtttgtatggtcagtttttattactgcaattttattattattgtctttacctgttttagcaggtgctattactatattgttgactgatcgaaattttaatacttctttttttgatcctgctggaggaggagatcctattttgtttcaacatttgttt---------------------------------------------------------------------------------------------------------------------------------------------------------------------------------------------------------------------------------------------------------------------------------------------------------------------------------------------------------------------------------------------------------------------------------------------------------------------------------------------------------------------------------------------------------------------------------------
>Evippa_arenaria
actgcaataagagttttgattcgaatagagttgggaantcctggaagtcttttaggagatgatcatttatataatgtgattgttactgctcatgcttttgtaangattttttttatggtaatgccaattttgattggagggtttggaaattgattagttcctttaatattgggagctcctgatatgtcttttcctcgaataaataatctttctttttgattatggcccccttctttgtttttattatttatatcttctatggtagaaatgggagtcggagcgggatgaactgtttatcctcctttagcatcttcggttggtcatataggaagttctatggattttgctattttttctttgcatttggctggtgcttcttctattataggagctgtaaattttatttctactattattaatatgcggttggtgggaatatctatggagaaggtgccgttgtttgtgtggtcagtttttattactgcaattttgttgttattgtctttacctgttttagcaggggctatta-----------------------------------------------------------------------------------------------------------------------------------------------------------------------------------------------------------------------------------------------------------------------------------------------------------------------------------------------------------------------------------------------------------------------------------------------------------------------------------------------------------------------------------------------------------------------------------------------------------------------------------------------------------------------------
>Evippa_onager
---------------------------------gggaattctggtagtcttttaggagatgatcatttatataatgttattgttactgctcatgcttttgtaataatttttttgatagtaatgccaattttaattgggggttttggtaattgattggttcctttaatgttgggggctcctgatatatcatttcctcgaataaataatctttctttttgattgttacctccttctttatttttattgtttatatcttctatggttgaaataggagttggggctggatgaactgtttatcctcctttagcttcttcagttggtcatatgggtagttctatagattttgctattttttctttgcatttggctggtgcttcttctattataggggctgtaaattttatttctactattattaatatacgactggtaggaatgtcttttgaaaaggttcctttatttgtttgatcggtgtttattacggctgttttattgttattatctttgcctgttttagcgggtgctattatggtattattaactgatcg----------------------------------------------------------------------------------------------------------------------------------------------------------------------------------------------------------------------------------------------------------------------------------------------------------------------------------------------------------------------------------------------------------------------------------------------------------------------------------------------------------------------------------------------------------------------------------------------------------------------------------------------------------
>Evippa_praelongipes
actgcaataagagttttgattcgaatagagttaggaaatcctgggagccttttaggagatgatcatttatataatgtaattgttactgctcatgcttttgtaataattttttttatggtaataccaattttgattggggggtttggaaattggttggttcctttaatattgggagctcctgatatgtcttttcctcgaataaataatctttctttttgattattgcctccttctttatttttattatttatgtcttctatggttgaaataggagttggagcgggatgaactgtttatcctcctttagcatcttcggttggtcatatgggaagttctatagattttgctattttttctttacatttggctggtgcttcttctattatgggagctgtaaattttatttctactattattaatatacggttagtaggaatatctatagagaaggtaccgttgtttgtgtggtcagtttttattactgcaattttattattgttgtctttacctgttttagcaggggctattactatattattaactgatcgaaactttaatacttctttttttgatcctgctg--------------------------------------------------------------------------------------------------------------------------------------------------------------------------------------------------------------------------------------------------------------------------------------------------------------------------------------------------------------------------------------------------------------------------------------------------------------------------------------------------------------------------------------------------------------------------------------------------------------------------
>Geolycosa_escambiensis
actgcaataagagcattaattcgaatagaattaggtaatcctggaagtttattaggtgatgatcatctttataatgttgtcgttactgctcatgcttttgtaataattttttttatagttataccaattttaatcggtgggtttggaaattgattagtaccattaatactaggagctcctgatatatcttttccccgaataaataatctttccttttgattattacctccttctttatttttattatttatatcttctatggttgaattaggtgtaggagctggttgaactatttatcctcctttagcatctacaataggtcatacaggagtttcgatggatttaacgattttttctcttcacttagctggagcttcctctattataggagcagttaattttatttctactattattaatatacgaatattaggaatatctatggaaaaagtacctttatttgtttgatctgtattaattactgctatcttgttacttctatctttacctgtattagcaggtgccattactatattattaacagaccgaaactttaacacttctttctttgaccctgcaggtg-----------------------------------------------------------------------------------------------------------------------------------------------------------------------------------------------------------------------------------------------------------------------------------------------------------------------------------------------------------------------------------------------------------------------------------------------------------------------------------------------------------------------------------------------------------------------------------------------------------------------
>Geolycosa_fatifera
actgcaataagagcattgattcgaatggaattaggacatcctggaagtttattaggtgatgatcatctttataatgttgttgttactgctcatgcttttgtaataattttttttatggttataccaattttaattggtgggtttggaaattgattagttccattaatattaggagctcctgatatatcttttcctcgaataaataatctttctttttgattattacctccttctttatttttattatttatatcttctatagttgaaataggtgtaggagctggctgaactatctatcctcctttagcatctacaataggtcatacaggagtttcaatagacttaactattttttctctccatttagctggagcttcttctattataggagcagttaattttatttctactattattaatatacgaatgctaggaatatctatggaaaaggtacctttatttgtttgatctgtattaattactgctgttttattattactttctttacctgtattagcaggtgctattactatattattaacagatcggaattttaatacttctttctttgatcctgcaggag-----------------------------------------------------------------------------------------------------------------------------------------------------------------------------------------------------------------------------------------------------------------------------------------------------------------------------------------------------------------------------------------------------------------------------------------------------------------------------------------------------------------------------------------------------------------------------------------------------------------------
>Geolycosa_hubbelli
actgcaataagagcattgattcgaatagaactaggtaatcccggaagtttattaggtgacgaccatctttataatgttgttgttactgctcatgctttcgtaataatttttttcatagttataccaattttaattggtggatttggaaattgattagtgccattaatattgggagctcctgatatatcttttcctcgaataaataatctttctttttgattattacctccttctttatttttattatttatgtcttctatggttgaattaggtgtaggagctggttgaactatttatcctcctttagcatctacaataggtcatacaggagtttcaatagatttaacaattttttctcttcatttagctggagcttcttccattataggagcggttaattttatttctactattattaatatacgaatattgggaatatctatagaaaaagtacctttatttgtttgatctgtattaattactgctattttattattgctttctttgcctgtattagcgggtgctattactatgttattaacggatcgaaattttaatacttctttctttgatcctgcaggtg-----------------------------------------------------------------------------------------------------------------------------------------------------------------------------------------------------------------------------------------------------------------------------------------------------------------------------------------------------------------------------------------------------------------------------------------------------------------------------------------------------------------------------------------------------------------------------------------------------------------------
>Geolycosa_insulata
actgctataagagtattaattcgaatggagttaggtaattctggaagtttattaggagatgatcatttatataatgtaatagttacagctcatgcttttgtaataattttttttatggttatgccaattcttattggtggatttggtaattgattagttcctttaatattaggagctccagatatatcatttcctcgaataaataatctttctttttgattattacctccttctttgtttttattatctatatcttctatagtagaaatgggagttggggcaggatgaactgtatatcctcctttagcgtcaagagtagggcatataggaagttctatagattttgctattttttctcttcatttagctggggcttcttctattataggagcagtgaattttatttcaactattattaatatacgaatattaggaatatcaatggagaaagtatctttatttgtatggtcagtattaattactgctattttattattactttctttaccagttttagctggtgctattacaatgttgttaacagatcgaaattttaatacttctttttttgatccggcaggtggaggggatcctattttgtttcagcatttgttt---------------------------------------------------------------------------------------------------------------------------------------------------------------------------------------------------------------------------------------------------------------------------------------------------------------------------------------------------------------------------------------------------------------------------------------------------------------------------------------------------------------------------------------------------------------------------------------
>Geolycosa_micanopy
actgcaataagagcattgattcgaatagaactaggtaatcctgggagtttattaggtgacgaccatctttataatgttgttgttactgctcatgctttcgtaataatttttttcatagttataccaattttaattggtggatttggaaattgattagtgccattaatattgggagctcctgatatatcttttcctcgaataaacaatctttctttttggttattacctccttctttatttttgttatttatgtcttctatggttgaattaggtgtaggagctggttgaactatttatcctcctttagcatctacaataggtcatacaggagtttcaatagatttaacaattttttctcttcatttagctggagcttcttccattataggagcggttaattttatttctactattattaatatacgaatattgggaatatctatggaaaaagtacctttatttgtttgatctgtattaattactgctattttattattgctttctttacctgtattagcgggtgctattactatgttattaacggatcgaaattttaatacttctatctttgatcctgcaggtg-----------------------------------------------------------------------------------------------------------------------------------------------------------------------------------------------------------------------------------------------------------------------------------------------------------------------------------------------------------------------------------------------------------------------------------------------------------------------------------------------------------------------------------------------------------------------------------------------------------------------
>Geolycosa_ornatipes
actgcaataagagcattaattcgaatagaactaggtaatcctggaagtttattaggtgacgatcatctttataatgttgttgttactgctcatgcttttgtaataattttcttcatagttataccaattttaattggtggatttggaaattggttagtgccattaatattaggagctcctgatatatcctttcctcgaataaataatctttctttttggttattacctccttctttatttttattatttatatcttctatagttgaattaggtgtaggagctggttgaactatttaccctcctttagcgtctacaataggtcatacaggagtttcaatggatttaacgattttctctcttcatttagctggagcttcttccattataggagcggttaattttatttctactattattaatatacgaatattaggaatatcaatagaaaaagtacctttatttgtttgatctgtgttaattactgctgttttattattactttctttacctgtgttagcaggtgctattactatattattaacagatcgaaattttaatacttctttctttgatcctgcaggtg-----------------------------------------------------------------------------------------------------------------------------------------------------------------------------------------------------------------------------------------------------------------------------------------------------------------------------------------------------------------------------------------------------------------------------------------------------------------------------------------------------------------------------------------------------------------------------------------------------------------------
>Geolycosa_patellonigra
actgcaataagagcattaattcgaatagaactaggtaatcctggaagtttattaggtgacgatcatctttacaatgttgttgttactgctcatgcttttgtaataattttctttatagtaataccaattttaattggtggatttggaaattgattagtaccattaatattaggagctcctgatatatcctttcctcgaataaataatctttctttttggttattacctccttctttatttttattatttatatcttctatggttgaattaggtgtaggagctggttgaactatttatcctcctttagcatctacaataggtcatacaggagtttcaatggatttaacgattttctctcttcatttagctggagcttcttctattataggagcggttaattttatttctactattattaatatacgaatattaggaatatcaatagaaaaagtacctttatttgtttgatctgtattaattactgctgttttattattactttctttacccgtgttagcaggtgctattactatattattaatagatcgaaattttaatacttctttctttgatcctgc----------------------------------------------------------------------------------------------------------------------------------------------------------------------------------------------------------------------------------------------------------------------------------------------------------------------------------------------------------------------------------------------------------------------------------------------------------------------------------------------------------------------------------------------------------------------------------------------------------------------------
>Geolycosa_pikei
actgcaataagagcattaattcggatagaattaggtaatcctggaagtttattaggtgatgatcatctttataatgttgtcgttactgctcatgcttttgtaataattttttttatagttataccaattttaattggtggatttggaaattgattagttccattaatattaggagctcctgatatatcttttccccgaataaataatctttccttttgattattacctccttccttatttttattatttatatcttctatggttgaattaggtgtaggagctggttgaactatttatcctcctttagcatctataataggtcatacaggagtttcaatggatttaacgattttttctcttcatttagctggagcttcctctattataggagcagttaattttatttctactattattaatatacgaatactaggaatatctatagaaaaagtacctttatttgtttgatctgtattaattactgctatcttattacttctttctttacctgtattagcaggtgctattactatattattaacagatcgaaattttaatacttctttctttgatcctgcaggtg-----------------------------------------------------------------------------------------------------------------------------------------------------------------------------------------------------------------------------------------------------------------------------------------------------------------------------------------------------------------------------------------------------------------------------------------------------------------------------------------------------------------------------------------------------------------------------------------------------------------------
>Geolycosa_rafaelana
actgcaatgagagcattgattcggatagaattaggaaatcctggaagtttattaggtgatgatcatctttataatgttgttgttactgctcatgcttttgtaatgattttttttatagttataccaattttaattggagggtttggaaattgattagttccattaatattgggggctcctgatatatcttttcctcgaataaataatctttctttttgattattacctccttctttatttttgttatttatatcttctatagttgaaataggtgtaggagctggttgaactatttatcctcctttagcatctacgataggtcatacaggagtttcaatagacttaactattttttctcttcacttagctggggcttcttctattataggagcagtaaattttatttctactattattaatatacgaatgttaggaatatctatagagaaagtacctttatttgtttgatctgtattaattaccgctgttttattattactttctttacctgtattagcaggtgctattactatattattaacagatcggaattttaatacttctttctttgatcctgcaggag-----------------------------------------------------------------------------------------------------------------------------------------------------------------------------------------------------------------------------------------------------------------------------------------------------------------------------------------------------------------------------------------------------------------------------------------------------------------------------------------------------------------------------------------------------------------------------------------------------------------------
>Geolycosa_riograndae
actgcaataagagcattgattcgaatagaattaggtaatcctggaagtttattaggtgatgatcatctctataatgttgttgttactgctcatgcttttgtaataattttttttatagttataccaattttaattggtggatttggaaattgattagttccattaatattaggagctcctgatatatctttccctcgaataaataatctttctttttgattattacctccttccttatttttattatttatatcttctatggttgagataggtgtgggagctgggtgaactatttatcctcctttagcatcaacaataggccatacaggagtttcaatagatttaacaattttttctcttcatttagctggagcttcttctattataggagcagttaactttatttctactattattaatatacgaatgttaggaatatctatagaaaaagtacctttatttgtatgatctgtattaattactgctgttctattacttctttctttacctgtattagcaggtgctattactatattattaacggatcgaaattttaatacttccttttttgatcctgcaggag-----------------------------------------------------------------------------------------------------------------------------------------------------------------------------------------------------------------------------------------------------------------------------------------------------------------------------------------------------------------------------------------------------------------------------------------------------------------------------------------------------------------------------------------------------------------------------------------------------------------------
>Geolycosa_rogersi
actgcgataagagcattaattcgaatagaattaggtaatcctggaagtttattaggtgatgatcatctttataatgtggtagttactgctcatgcttttgtaataattttttttatagtaataccaattttaattggtggatttggaaattgattagtaccattaatattaggagctcctgatatatcttttcctcggataaataacctttctttttgattattacctccttctttatttttattgtttatatcttctatggttgaaataggtgtaggagctggttgaactatttatcctcctttagcatctacaataggtcatacaggagtttcaatggacttgacaattttttctcttcatttagctggagcttcatctattataggagcagttaattttatttccactattattaatatacgaatattaggaatatctatggaaaaagtacctttattcgtttgatctgtattaattactgctgttttattgttactttctttacctgtattagcaggtgctattactatattattaacagatcgaaattttaatacttctttctttgatcctgcaggag-----------------------------------------------------------------------------------------------------------------------------------------------------------------------------------------------------------------------------------------------------------------------------------------------------------------------------------------------------------------------------------------------------------------------------tacttataatggcggcattatatcattagaggaacctgtttraatcgataatccacgttaatttttactatataccgccata--aattattttcttttcaaaactaaaaaattaggtcaaggtgtagtctatatcaaagtataatgggttacattatattaaaatattcttcgaaaagggatttaa
>Geolycosa_turricola
actgcaataagagcattaattcggatagaattaggtaatcctggaagtttattaggtgatgatcatctttataatgttgttgttactgctcatgcttttgtaataattttttttatagttataccaattttaattggtgggtttggaaattgactagttccgctaatattaggagctcctgatatatcttttccccgaataaataatctttccttttgattattacctccttccttatttttattatttatatcttctatggttgaattaggtgtaggagctggttgaactatttatcctcctctagcatctacaataggtcatacaggagtttcaatggatttaacgattttttctcttcacttagctggagcttcctctattataggagcagttaattttatttctactattattaatatacgaatattaggaatatctatagaaaaagtacctttatttgtttgatctgtattaattactgctatcttattacttctttctttacccgtattagcaggtgctattactatattattaacagatcgaaattttaacacttctttctttgatcctgcaggtggtggtgatccaattttatttcaacatttattt---------------------------------------------------------------------------------------------------------------------------------------------------------------------------------------------------------------------------------------------------------------------------------------------------------------------------------------------------------------------------------------------------------------------------------------------------------------------------------------------------------------------------------------------------------------------------------------
>Geolycosa_wrighti
actgcaataagagcattgattcgaatagaattaggaaatcctggaagtttattaggtgatgatcatctttataatgtcgttgttactgctcacgcttttgtaataattttttttatagtaataccaatcttaattggtgggtttggaaattgattagttccattgatattaggagctcctgatatatcttttcctcgaataaataacctttctttttgattattacctccttctttatttttgttatttatatcttctatagttgaaataggtgtaggagctggttgaactatctatcctcctttagcatctacaataggtcatacaggagtttcaatagatttaactattttttctcttcacttagctggagcttcttccattataggagcagttaattttatttctactattattaatatacgaatgttaggaataactatggaaaaagtacctttatttgtttgatctgtattaattactgctgttttattattactttctttacctgtattagcaggtgctattactatattattaacagaccgaaattttaatacttctttctttgatcctgcaggaggtggtgatccaattttattccaacatttattt---------------------------------------------------------------------------------------------------------------------------------------------------------------------------------------------------------------------------------------------------------------------------------------------------------------------------------------------------------------------------------------------------------------------------------------------------------------------------------------------------------------------------------------------------------------------------------------
>Geolycosa_xera
actgcaataagagcattaattcgaatagaactaggtaatcctggaagtttattaggtgatgatcatctttataatgttgttgttactgctcatgcttttgtaatgatttttttcatagttataccaattttaattggtggatttgggaattgattagtaccattaatattaggagctcctgatatatcttttcctcggataaacaatctttctttttggttattacctccttctttatttttattatttatatcttccatggttgaattaggtgtaggagctggttgaactatctatcctcctttagcatctacaataggccatacaggagtttcaatggatttgacaattttttctcttcatttagctggagcttcttccattataggagcagttaattttatttctactattattaatatacgaatattagggatatctatagaaaaagtacctttatttgtttgatctgtgttaattactgctgttttattattactttctttacctgtattagcaggtgctattactatattattgacggatcgaaattttaacacttctttctttgatcctgcaggtg-----------------------------------------------------------------------------------------------------------------------------------------------------------------------------------------------------------------------------------------------------------------------------------------------------------------------------------------------------------------------------------------------------------------------------------------------------------------------------------------------------------------------------------------------------------------------------------------------------------------------
>Hippasa_deserticola
actgctataagagtattgattcgaatagaattaggtaatcctggaagattattaggtgatgatcatttatataatgttattgttactgctcatgcttttgtaataattttttttatagtaatgcctattttgattggaggttttggaaattgattggttcctttgatgttaggtgctcctgatatatcatttcctcgaataaataatctttcattttgattattacctccttctttatttttattatttatatcttctatagtggaaataggggtaggagcagggtgaactgtttatcctcctttagcttctagaataggacatataggaagatcaatggatttcgctattttttctcttcatttagctggtgcttcttctattataggagcagttaattttatttctactattattaatatacggttaataggaataagaatagagaaggttcctttgtttgtttgatcggttttaattactgctattttattattgctttctttaccagtattggcaggtgctattactatattattaactgatcgaaattttaatacttcattttttgatcctgcaggaggaggggatcctattttatttcaacatttattt---------------------------------------------------------------------------------------------------------------------------------------------------------------------------------------------------------------------------------------------------------------------------------------------------------------------------------------------------------------------------------------------------------------------------------------------------------------------------------------------------------------------------------------------------------------------------------------
>Hippasa_pantherine
actgctataagagtattaattcgaatggaattagggaatcctggaaggttattaggagatgatcatttatataatgttattgttactgctcatgcttttgtaataattttttttatagttataccaattttaattggtggttttggaaattgattagtaccattaatattaggtgctcctgatatatcatttcctcgaatgaataatctttcattctgattattacctccttctttatttttattatttatatcttctatagtagaaataggagttggagctggatgaactgtttatccacctttagcttctagaataggacatataggaagatcaatagattttgctattttttctcttcatttagctggggcttcttctattataggagcagtaaattttatttcaactattattaatatacgattaataggaatagagatggaaaaagttcctttatttgtttggtcagttttaattactgctattttattattactttctttacctgttttagcaggtgctat-------------------------------------------------------------------------------------------------------------------------------------------------------------------------------------------------------------------------------------------------------------------------------------------------------------------------------------------------------------------------------------------------------------------------------------------------------------------------------------------------------------------------------------------------------------------------------------------------------------------------------------------------------------------------------
>Hippasa_madraspatana
actgctataagagtattaattcgaatggaattaggaaatcctggaagattattaggtgatgatcatttatataatgttattgttactgctcatgcttttgtaataattttttttatagtaatgccaattttaattggtggttttggaaattgattagtgcctttaatattgggagctcctgatatatcttttcctcgaataaataatctttcgttttgattattaccaccttctttatttttattgtttatgtcatctatagtagaaataggagtgggggctggatgaactgtttatcctcctttagcttctagtataggtcatataggaagatctatggattttgctattttttctcttcatttagctggtgcttcttctattatgggagctgtaaattttatttctactattattaatatacgtttaatagggatatctatagaaaaggtacctttatttgtttgatcagttttaattacagctattttattattactttctttacctgttttagcaggtgctattactatattattaacagatcgaaattttaatacttcgttttttgatccagcaggaggaggagatcctatttta------------------------------------------------------------------------------------------------------------------------------------------------------------------------------------------------------------------------------------------------------------------------------------------------------------------------------------------------------------------------------------------------------------------------------------------------------------------------------------------------------------------------------------------------------------------------------------------------------
>Gladicosa_bellamyi
actgctataagtgtattgattcggatagaattagggaattctggtagtttattaggagatgatcatttatataatgttatagttactgctcatgcctttgtaataattttttttatagtaataccaattcttattggtggatttggaaattgattaattcctttaatattaggtgctcctgatatatcatttccccgtataaataatctttcattttgattattaccaccttctttatttttattatctatatcttcaatagtggagataggagtgggagctggttgaactgtttatccacctttagcttctagaataggacatataggaagttctatagattttgctattttttctcttcatttagccggggcttcttcaattataggagcggtaaattttatttctactattattaatatacggatattagggatatctatggaaaaagttcctttatttgtttggtcagtattaattactgcggttttattattactttctttacctgttttagcgggtgctattactatattattaactgatcgaaattttaatacttctttttttgaccctgcagggggaggtgatcctattttgtttcaacatttattt---------------------------------------------------------------------------------------------------------------------------------------------------------------------------------------------------------------------------------------------------------------------------------------------------------------------------------------------------------------------------------------------------------------------------------------------------------------------------------------------------------------------------------------------------------------------------------------
>Gladicosa_gulosa
actgcaataagtgtattaattcgaatggaattaggtaattctggaagattattaggagatgatcatttatataatgttatagttactgctcatgcttttgtaataattttttttatagtaatgccaattcttattggtggatttggaaattgattagtgcctttaatattaggtgcgcctgatatatcttttcctcgtataaataatctttctttttgattattaccaccttctttatttttattatctatatcttcaatagtagaaataggagtaggagctggttgaactgtttatccacctttagcttctagaataggtcatataggaagttctatagattttgctattttttctcttcatttagctggggcttcttcaattataggtgcagtaaattttatttctactattattaatatacgaatattaggaatatctatagagaaagttcctttatttgtttgatcagtattgattactgcggtattattattactttctttacctgttttagcaggtgctattactatattattaacagatcgaaattttaatacttctttttttg-----------------------------------------------------------------------------------------------------------------------------------------------------------------------------------------------------------------------------------------------------------------------------------------------------------------------------------------------------------------------------------------------------------------------------------------------------------------------------------------------------------------------------------------------------------------------------------------------------------------------------------
>Gnatholycosa_spinipalpis
actgctataagagtattgattcgtatagagttaggtcattctggaagtttgcttggagacgatcatttgtataatgttatagttactgctcatgcttttgttataattttttttatagtaatacctattcttattggaggatttggtaattgattagtacctttgatgttaggtgctcctgatatatcttttcctcgaataaataatctttctttttgattattacctccttctttatttttattgtttatatcttctatggttgaaataggtgttggagcaggatgaactgtttatcctccattagcgtctagagttggacatataggaagatctatggattttgctattttttctcttcatttagctggagcttcttctattataggtgctgtaaattttatttctactatttttaatatacggttggttggaatttctatagaaaaggtgcctttatttgtttgatcagttttaattactgctgttttattgttgttttctttaccagttttagctggagctattactatattgttaactgatcgtaattttaatacttctttttttgatccagctggaggaggtgatcctattttatttcaacatttattt---------------------------------------------------------------------------------------------------------------------------------------------------------------------------------------------------------------------------------------------------------------------------------------------------------------------------------------------------------------------------------------------tattttaaatggcggcatttcatcattagaggaacctgtattaatcgacaatccacgttaattttcactatatatcgctgtaagaattaattttttttcaaaactaaaaaaataagtcaaggtgtagtttaaatgtaagcattatgggttacaattttttaaaaaaaactttcaaataggatttat
>Hippasella_alhue
actgctataagagtattgattcgaatagaattaggtcattctggaagtcttttaggagatgatcatttatataatgtaatggttactgctcatgcttttgtaataattttttttatagtaataccaattttgattggtggatttggaaattgattagttcctttaatattaggtgctcctgatatatcttttcctcgaataaataatctttctttttgattattacctccttctttgtttttattatttatatcatctatggtagaaataggagttggagctggatgaacagtttatcctcctttagcttcttcagttggtcatatagggagatctatggattttgctattttttctttacatttagctggtgcttcttcaattataggggctgttaattttatttctactattattaatatacgtttagtagggatatctatagaaaaagttcctttgtttgtatgatcagtttttattactgctattttattattattatcattaccagttttagctggtgctattactatattattgacagatcgaaattttaatacttctttttttgacccggctgggggaggtgatcctattttatttcaacatttattt---------------------------------------------------------------------------------------------------------------------------------------------------------------------------------------------------------------------------------------------------------------------------------------------------------------------------------------------------------------------------------------------tatttataatggcggcattttattattagaggaacctgtattaatcgacaatccacgataattttcactatataccgccataagaactaattattattcttaaataaaaagttaggtcaaggtgtaacctatataaaagataaatgggttacatattataaaaataatatttaaaaaaggatttaa
>Hogna__cf._frondicola
------------------------------------------------------------------------------------------------------------------------------------------------------------------------------------------------------------------------------------------------------------tcatctatggttgagataggtgttggggctggttgaacggtttaccctcctttggcttctagaataggacatataggaagttctatagattttgctattttttctttacatttagctggagcttcttctattataggggcggtgaattttatttctactattattaatatacgaatgttgggaatatctatggagaaggttcctttatttgtatgatcggtattgattactgccgttttattattactttctttacctgtattagcaggggctattactatattgttaacagatcgaaattttaatacttctttttttgatccggctggtggaggggatcctattttatttcaacatttnnnn---------------------------------------------------------------------------------------------------------------------------------------------------------------------------------------------------------------------------------------------------------------------------------------------------------------------------------------------------------------------------------------------------------------------------------------------------------------------------------------------------------------------------------------------------------------------------------------
>Hogna_albemarlensis
actgcaataagagtattgattcggatggaattaggtaatcctggaagtttattgggagatgatcatctttataatgttatggttacagctcatgcttttgtaatgattttttttatagttatacctattcttattggtggatttggtaattgattagttcctttaatgttaggtgctcctgatatatcttttcctcgaataaataatctttctttttgattattgcctccttctttgtttttgttatctatatcttctatagttgaaataggggtaggagctgggtgaactgtttatcctcctttagcatcgagaataggtcatataggaagatctatggattttgctattttttctcttcatttagctggggcttcttctattataggagctgtaaattttatttctactattattaatatacgtatattaggaataactttagagaaggtttctttatttgtatgatcagtgttaattactgctattttattattactttctttacctgttttagcaggtgctattacaatgttattgactgatcgtaattttaacacttctttttttgatccagctgggggaggagatcctattttattt---------------------------------------------------------------------------------------------------------------------------------------------------------------------------------------------------------------------------------------------------------------------------------------------------------------------------------------------------------------------------------------------------------------------------------------------------------------------------------------------------------------------------------------------------------------------------------------------------
>Hogna_blackwalli
actgctataagagtgttgattcggatagagttaggaaatcctggaagtttattaggagatgatcatttatataatgtaatagtaactgctcatgcatttgtgataattttttttatagtaataccaattcttattggtgggtttggaaattgattgattcctttaatattaggggcgcctgatatatcctttcctcgaataaataatctttctttttggttgttaccaccttctttgtttttattatctatatcttctatagtagaaataggggtaggggctggatgaactgtttatccacctttggcttcgagaatagggcatataggaagttctatggattttgctattttttctcttcatttagctggagcttcttcaattataggggcagttaattttatttctacaattattaatatacgaatatctggtatatcaatggagaaggtgccattatttgtttgatcagtgttaattactgctattttgttattgctttctttacctgtattagcaggagctattactatattattaacggatcgaaattttaatacttctttttttgatccggcaggtggaggagatcctattttgtttcaacatttgttt---------------------------------------------------------------------------------------------------------------------------------------------------------------------------------------------------------------------------------------------------------------------------------------------------------------------------------------------------------------------------------------------------------------------------------------------------------------------------------------------------------------------------------------------------------------------------------------
>Hogna_carolinensis
---------------------------------------------------------------catttatataatgttatagttactgctcatgcttttgtgatgattttttttatagaantaccaattcttattggtggatttggaaattggttagttcctttgatattaggggctcctgatatatcatttcctcgtataaataacctttctttttgattattacctccttctttatttttattatctatgtcatctatggttgagataggtgttggggctggttgaacggtttatcctcctttggcttctagaataggacatataggaagttctatagattttgctattttttctttacatttagctggagcttcttctattataggggcggtgaattttatttctactattattaatatacgaatgttgggaatatctatggagagggttcctttatttgtatgatcggtattaattactgctgttttattattactttctttacctgtattagcaggggctattactatattgttaacagancgaaattttaatacttctttttttgatccggctggtggaggggatcctattttatttcaacatttattt---------------------------------------------------------------------------------------------------------------------------------------------------------------------------------------------------------------------------------------------------------------------------------------------------------------------------------------------------------------------------------------------------------------------------------------------------------------------------------------------------------------------------------------------------------------------------------------
>Hogna_crispipes
---------------------------------------------------------------------------------------------------------------------------------------------------------------------------------------------------------------------------------cctccttctttatttttattgtctatgtcttctatggtagagataggagttggggctggatgaacggtttatccgcctttggcatctagagtaggtcatatggggagttctatagattttgctattttttctttacatttggctggggcttcttctattataggggcagtgaattttatttctacaattattaatatgcgaatattaggaatatcgatggaaaaggtacctttgtttgtttgatctgttttaattactgctgttttattattactttcgttacctgtattagcgggggctattactatactattaacggatcgaaattttaatacttctttttttgatcctgcaggtggaggtgatcctattttatttcaacatttattt---------------------------------------------------------------------------------------------------------------------------------------------------------------------------------------------------------------------------------------------------------------------------------------------------------------------------------------------------------------------------------------------tatttataatggcggcatttcatcattagaggaacctgttttaatcgataatccacgttcaatttcactatataccgccataaaaactaatatatattttcaaataaaaagttaggtcaaggtgtaattaatatttaagtacaatgggttacgttctataaaaatagaaatagaaaaag-------
>Hogna_espanola
actgcaatgagagtattgattcgaatggaattaggtaatcctggaagtttgttaggggatgatcatttgtataatgtaatagttacagctcatgcttttgttatgattttttttatagtaatgcctattcttattggtggatttggtaattggttggttcctttaatgttgggagctcctgatatatcttttcctcggatgaataatctttctttttggttattaccaccttctttgtttttgttatctatatcttctatggtggagataggtgttggggctgggtgaactgtatatccacctttagcatcaagagttggacatataggaagttctatggattttgctattttttctcttcatttagctggagcttcttctattataggagcagtaaattttatttcaactattattaatatacgtatattaggaatgactatagagagggtacctttatttgtttggtcagtattgattactgctattttattattactttctttgcctgttttagcaggtgctattacgatgttattgactgatcgaaattttaatacttctttttttgacccagcggggggaggggatcctattttgttt---------------------------------------------------------------------------------------------------------------------------------------------------------------------------------------------------------------------------------------------------------------------------------------------------------------------------------------------------------------------------------------------------------------------------------------------------------------------------------------------------------------------------------------------------------------------------------------------------
>Hogna_galapagoensis
actgctataagagtattaattcgaatggaattaggtagtcctggaagtttattaggtgatgatcatttatataatgtaatggttacagctcatgcttttgttatgattttttttatggtgatgcctattcttattggtggatttggaaattggttggttcctttaatattaggagctcctgatatatcttttcctcgaataaataatctttctttttggttgttaccaccttctttatttttgttgtctatatcttcaatagtagagataggagttggagctggatgaactgtatatccacctttagcatcaagagtgggtcatatagggagttctatggattttgctattttttctcttcatttggctggggcttcttctattatgggagcggtgaattttatttcgactattattaatatacgtatattaggtataacaatagaaaaggttcctttatttgtttggtcagtgttgattactgctattttattattactttctttacctgttttagcaggtgctattacgatgttgttgactgatcgaaattttaatacttctttttttgatccggcaggtggaggagatcctattttattt---------------------------------------------------------------------------------------------------------------------------------------------------------------------------------------------------------------------------------------------------------------------------------------------------------------------------------------------------------------------------------------------------------------------------------------------------------------------------------------------------------------------------------------------------------------------------------------------------
>Hogna_gumia
actgctataagagtattaattcgaatagaattaggtaatcctggaagtttattaggagatgaccatttatataatgtgatggttacagctcatgcttttgttatgattttttttatagtaatgccaattcttattgggggatttggaaattgattaattcctttgatattaggagctcctgatatatcttttccccgaataaataatttatctttttgattattacctccttctttatttttattatctatgtcttctatagttgagataggagtaggggctgggtgaacagtttatccacctttagcatctagaataggtcatacgggaagttctatggattttgctattttttctcttcatttagctggagcttcttctattataggggcggtaaattttatttctactattattaatatacgaatattaggaatatctatagagaaagttcctttatttgtatgatctgtgttaattactgctattttattgttactttctttaccggttttagccggggctattactatattgttaacggatcgaaattttaatacttctttttttgatccagcaggaggaggggatcctattttgtttcagcatttgttt---------------------------------------------------------------------------------------------------------------------------------------------------------------------------------------------------------------------------------------------------------------------------------------------------------------------------------------------------------------------------------------------------------------------------------------------------------------------------------------------------------------------------------------------------------------------------------------
>Hogna_heeri
actgctataagagtgttaattcgtatggaattaggaaatcctggaagtttattgggagatgatcatttatataatgtaatggtaactgctcatgcatttgtgataattttttttatagtaataccaattcttattggtggatttggaaattggttgattcctttaatattaggagcgcctgatatatcttttcctcgaataaataatctttctttttggttattaccaccttctttatttttattgtctatatcttctatagtagagataggagtaggggctggatgaactgtttatccacctttggcttcaagaataggacatacaggaagttctatggattttgctattttttctcttcatttagctggagcttcttcgattataggagcggttaattttatttctacgattattaatatacgcacctctggtatatcgatggaaaaggtaccgttatttgtttgatcagtattgattactgctattttattattactttctttacctgtattggcaggtgctattactatattattaacggatcgaaattttaatacttctttttttgatccggcaggtggaggagatcctattttatttcaacatttgttt---------------------------------------------------------------------------------------------------------------------------------------------------------------------------------------------------------------------------------------------------------------------------------------------------------------------------------------------------------------------------------------------------------------------------------------------------------------------------------------------------------------------------------------------------------------------------------------
>Hogna_helluo
------------------------------------------------------------------------------------------------------------------------------------------------------------------------------------------------------------------------------------------------------------------------------------------------------------------------------------------------------------------------------------------------------------------------------------------------------------------------------------------------------------------------------------------------------------------------------------------------------------------------------------------gccgcttgtgctaaggtagcataataatttcttttaattaaagactagaataaaagacttcacatctcaattaatgtttcaagaaaatattaaaattatcctaattgtaaaaagacaattattcataagaaagacgataagaccctatcgaacttcacttcagtttaactggggcagttaatcaattattatttttaaatttaatttgatctattaatcaaataactaagttaccgtagggataacagcgtaataaaatttttaagatcttatttaaaaatgattgcgacctcgatgttgatttaatatgcaataaaattaaggaagtctgttcgacttttaaaaaattacatgatctg-------------------------------------------------------------------------------------------------------------------------------------------------------------------------------------------------------------
>Hogna_hendrickxi
actgctataagagtattaattcgaatggaattaggtagtcctggaagtttattaggtgatgatcatctatataatgtgatggttacagctcatgcttttgttatgattttttttatggtaatacctattcttattggtggatttggaaattgattggttcctttaatattaggagctcctgatatatcttttcctcgaataaataatctttctttttggttattaccgccttctttatttttgttgtctatatcttcgatagtggagataggagttggagctgggtggactgtatacccacctttagcatcaagagtgggtcatatagggagttctatggattttgctattttttctcttcatttggctggggcttcttctattataggagcggtaaattttatttcgactattattaatatacgaatattaggaatgacaatggaaaaggttcctttatttgtttggtcagtattaattactgctattttgttattactttctttacctgttttagcaggtgctattacaatattattgactgatcgaaattttaatacttctttttttgatccggcaggtggaggagatcctattttgttt---------------------------------------------------------------------------------------------------------------------------------------------------------------------------------------------------------------------------------------------------------------------------------------------------------------------------------------------------------------------------------------------------------------------------------------------------------------------------------------------------------------------------------------------------------------------------------------------------
>Hogna_ingens
actgctataagagtgttgattcgaatggaattagggaatcctggaagtttattaggagatgatcatttatataatgtaatggtaactgctcatgcatttgtgataattttttttatagtaatgccaattcttattggtgggtttgggaattgattgattcctttaatattaggagcacctgatatatcttttcctcgaataaataatctttctttttggttattacctccttctttgtttttattgtctatatcttctatggtagagatgggagtaggggctggatgaactgtttatccgcctttggcttcaagaatagggcatatgggaagttccatagattttgctattttttctcttcatctagctggggcttcttcaattataggagcggttaattttatttctacaattattaatatacggacatctgggatgtcaatggaaaaggtgcctttatttgtttgatcagtattgattactgctattttgttgttgctttctttacctgtattagcaggagctattactatattattgacggatcgaaattttaatacttctttttttgacccggcaggtggaggagatcctattttgtttcaacatttgttt---------------------------------------------------------------------------------------------------------------------------------------------------------------------------------------------------------------------------------------------------------------------------------------------------------------------------------------------------------------------------------------------------------------------------------------------------------------------------------------------------------------------------------------------------------------------------------------
>Hogna_jacquesbreli
actgctatgagagtgttaattcgtatagaattaggtaatcctggaagtttattaggagatgatcatttgtataatgtggtggttacagctcatgcttttgttataattttttttatagtaataccaattcttattggaggatttggtaattggttaattcctttaatattaggggctcctgatatgtcttttcctcggataaataatctttctttttgattgttacctccttctttgtttttattatctatatcgtctatagttgaaataggagtagggtctggatggactgtgtatcctcctttagcatcaagaatagggcatgtgggaagttctatagattttgctattttttctcttcatttagctggggcttcttctattataggggcagtaaattttatttctactattattaatatacgaatattaggaatgttaatagataaagttcctttgtttgtgtgatcagtgttaattactgctattttattattgctttctttaccagttttagctggtgctattactatattgttaacggatcggaattttaatacttctttttttgatcctgcgggaggaggggatcctattttattt---------------------------------------------------------------------------------------------------------------------------------------------------------------------------------------------------------------------------------------------------------------------------------------------------------------------------------------------------------------------------------------------------------------------------------------------------------------------------------------------------------------------------------------------------------------------------------------------------
>Hogna_junco
actgctataagagtattgattcgaatggaattaggtaatcctggaagtttattaggggatgatcatttatataatgtgatagttacagctcatgcttttgttatgattttttttatagttatacctattcttattggtgggtttggtaattgattggttcctttaatattgggagctcctgatatgtcttttcctcgaataaataatctttctttttggttgttaccaccttctttatttttgttatctatatcttctatagttgaaataggtgtgggagctggatgaactgtgtatccgcctttagcatctagagttggacatataggaagttctatggattttgctattttttctcttcatttagctggggcttcttctattataggggcggtaaattttatttcgactattatcaatatacgtatattagggataactatagagagggttcctttatttgtttgatcagtgttgattactgctattttattattgctttctttacctgttttagcaggtgctattacaatgttgttgaccgatcgaaattttaatacttctttttttgatccagcaggaggtggggatcctattttgttt---------------------------------------------------------------------------------------------------------------------------------------------------------------------------------------------------------------------------------------------------------------------------------------------------------------------------------------------------------------------------------------------------------------------------------------------------------------------------------------------------------------------------------------------------------------------------------------------------
>Hogna_maderiana
------------------------------------------------------------------------------------------------------------------------ataccaattctkattggtggatttggtaattgattgattcctttaatattgggggcgcctgatatatcttttcctcgaataaataatctttctttttgattattacctccttctttgtttttattatctatgtcttctatagttgagataggggtgggagctggatgaactgtatatccaccgttagcatcaagaatagggcatatagggagttctatggattttgctattttttctcttcatttggctggggcttcttctattataggggcggttaattttatttctactattattaatatgcgaatattaggaatgtctatagagaaggttcctttatttgtatgatcggtattgattactgctattttgttattactttctttacctgttttagcaggtgctattactatgttgttgacagatcgtaattttaatacttctttttttgatcctgcaggtggaggggatcctattttatttcagcatttattt---------------------------------------------------------------------------------------------------------------------------------------------------------------------------------------------------------------------------------------------------------------------------------------------------------------------------------------------------------------------------------------------------------------------------------------------------------------------------------------------------------------------------------------------------------------------------------------
>Hogna_nonannulata
actgctataagagtgttgattcgaatagagttaggaaatcctggaagtttattaggagatgatcatttatataatgtaatagtaactgctcatgcgtttgtgataattttttttatagtaataccaattcttattggtgggtttggaaattgattgattcctttaatattaggagcgcctgatatgtcttttcctcgaataaataatctttctttttggttattaccgccctctttgtttttattatctatatcttctatagtagaaataggagtaggagctgggtgaactgtttatcctcctttggcttcgagaatagggcatataggaagttctatggattttgcaattttttctcttcatttagctggggcttcttcaattataggagcagttaattttatttctacaattattaatatacgaatatctggaatatcaatggagaaggtgccattatttgtttgatcagtgttaattactgctatcttgttattactttctttacctgtattggcaggagctattactatgttattaacagatcggaattttaatacctctttttttgatccggcaggtggaggagaccctattttgtttcaacacttgttt---------------------------------------------------------------------------------------------------------------------------------------------------------------------------------------------------------------------------------------------------------------------------------------------------------------------------------------------------------------------------------------------------------------------------------------------------------------------------------------------------------------------------------------------------------------------------------------
>Hogna_radiata
---------------------------------------------------------------------------------------------------------------------------------------------------------------------------------------atatcatttcctcgaataaataatctttctttttgattattaccaccttctttgttcttattatctatgtcttctatagtggaaataggagtaggggctggttgaactgtttatcctcctttggcttcaagaatgggacatataggaagttctatggattttgctattttctctcttcatttagctggagcttcttctattataggggcagttaattttatttctacgattattaatatacgtataatgggaatatctatagagaaggttcctttatttgtatgatcggtgttaattactgctattttattattactttctttacctgtgttagcaggtgcaattactatgttgttaacagatcgaaattttaatacttctttttttgatccggctggaggaggtgatcctgttttatttcaacatttgtttatagccgcttgtgctaaggtagcataataatttcttttaattaaagactggaacaaaagacttaacatcttaattaatttctcattaaaatatttaaattattttaattgttaaaaaacaattatttaaaaaaaagacgataagaccctatcgaactttactttagtttaactggggcagttaattaatttttatttttaaattttatttgacctattaataaaataattaagttaccgtagggataacagcgtaataaaatttttaagatcttatttaaaaaagattacgacctcgatgttgatttaataagcagtaaaactaaggaagtctgttcgacttttaaaaaattacatgatttgagttcagaccggtgtaaac--------------------------------aacctgttctaatcgataacccacgttaaatttcactatataccgccataaaaactaatttatatttttaaataaaaagttaggtcaaggtgtaatctatattaaagtacaatgggttacatctttttataaaaatatctaaaaaaggatttaa
>Hogna_snodgrassi
actgctataagagtattgattcgaatggaattaggtaatcctggaagtttattaggggatgatcatttatataatgtgatagttacagctcatgcttttgttatgattttttttatagttatacctattcttattggtgggtttggtaattgattggttcctttaatgttaggagctcctgatatgtcttttcctcgtataaataatctttctttttggttgttaccaccttctttatttttattatctatatcttctatagttgaaataggtgtgggagctggatgaactgtgtatccgcctctagcatctagagttggacatataggaagttctatggattttgctattttttctcttcatttagctggggcttcttctattatgggggcggtaaattttatttcgactattattaatatacgaatgttagggataactatagagagggttcctttatttgtttgatcagtgttgattactgctattttattattactttctttacctgttttagcaggtgctattacaatgttgttgaccgatcgaaattttaatacttctttttttgatccagcaggaggtggggatcctattttgttt---------------------------------------------------------------------------------------------------------------------------------------------------------------------------------------------------------------------------------------------------------------------------------------------------------------------------------------------------------------------------------------------------------------------------------------------------------------------------------------------------------------------------------------------------------------------------------------------------
>Hygrolycosa_rubrofasciata
actgctataagagtattaattcgtatagaattagggcattctggaagtttattgggagatgatcatttatataatgttatggttactgcacatgcttttgttataattttttttatagtaatacctattttaattggaggatttggaaattgattggtacctttaatgttgggagctcctgatatgtcttttcctcggataaataatctttctttttgattattaccaccttctttgtttttattatttatgtcttctataatagaaatgggagtgggagcaggatgaacagtttatcctcctttatcttcttctatgggtcatataggtagttctatagattttgctattttttctcttcatttagctggagcttcttctattatgggagcggttaattttatttcgactattattaatatacgtctagttggaataagaatagagaaggtacctttatttgtgtgatcagtttttattactgctattttattattattatctttacctgtcttggcaggtgctattactatattgttaactgatcgtaattttaatacttctttttttgatcctgctggaggaggggatcctattttatttcaacatttattt---------------------------------------------------------------------------------------------------------------------------------------------------------------------------------------------------------------------------------------------------------------------------------------------------------------------------------------------------------------------------------------------tatttataatggcggcatttcatcattagaggaacctgtaataatcgataatccacgataattttcactatataccgccataagaactaatttttactcttaaataaaaagttaggtcaaggtgtaatctatattaaagttaaatgggttacacgttatttcaataactcacaaaaaaggatttaa
>Lobizon_humilis
acggctataagtgttttaattcgaatggagttaggtcattctggaagtttattgggggatgatcatttatataatgtagttgttacagctcatgcttttgttataattttttttatagtaatacctattttgattggtggatttggaaattgattagttcctttaatattaggagctcctgatatatcatttcctcgaataaataatttatctttttgattattacctccttctttatttttattatttatatcttctatagtagaaataggagtaggggcgggatgaactgtttatcctcctttggcttctagagtaggtcatataggaagatcaatggattttgctattttttctcttcatttggctggtgcgtcttctattataggagcggttaattttattactactattattaatatacgtttaattggtattagaatggaaaaagttcctttatttgtttgatcggttttaattacagcaattttattattattatctttacctgttttagcaggtgctattactatattattgacagatcgtaattttaatacttctttttttgatccagctgggggtggagatcctattttatttcaacatttgttt---------------------------------------------------------------------------------------------------------------------------------------------------------------------------------------------------------------------------------------------------------------------------------------------------------------------------------------------------------------------------------------------------------------------------------------------------------------------------------------------------------------------------------------------------------------------------------------
>Lycosa_baulnyi
actgcaataagagttttaattcgaatggaattaggtaatcctggaagtttattaggagatgatcatttatataatgttatagttactgctcatgcttttgtaataattttttttatagttataccaattcttattggtggatttggtaattgattagttcctttaatattaggggctccggatatatcttttcctcgtataaataatctttctttttgattattaccaccttctttatttttattatctatatcttctatagtagaaataggggttggggctggatgaactgtatatccaccattagcttctagaataggacacataggaagttcaatggattttgctattttttctcttcatttagctggggcttcttctattataggggctgtaaattttatttctactattattaatatacgtatgttgggaatatctatagagaaagtccctttatttgtgtggtcagttttaattacggctattttattattactttctttacctgtattagcaggtgctattacaatattattaacagatcgaaattttaatacttctttttttgatcctgctgnnnnnnnnnnnnnnnnnnnnnntcaacatttatttatagccgctagtgctaaggtagcataataatttcttttaattaaagactagaataaaaggcttaacatcttaattaattttttaagaaaaaatttaaattatcctaattgtaaaaagacaattttaaaaaagaaagacgataagaccctattgaactttactttagtttaactggggcagttaattaattattacttttaaatattctttgacctaataataatataattaagttaccatagggataacagcgtaataaaattctaaagatcttataaaaaaaagattgcgacctcgatgttgatttaatatgcaatataattaaggaagtctgttcgacttttaaaaaattacatgatttgagttcagaccggtgtaaac--------------------------------aacctgtcttaatcgacaatccacgttaattttcactatatatcgccataaaaactaatttatatttttaaataaaaagttaggtcaaggtgtaatcaacatttaagttatatgggttactttatataaaaatatttatttaaaaaggatttaa
>Lycosa_bedeli
actgcaatgagagttttgattcgtatagaattgggtaatcctggaagtttattaggagatgatcatttatataatgttatagttactgctcatgctttkgtaataattttttttatagtaatacctattttgattggtgggtttggtaattgattgattcctttaatattaggggctccagatatgtcttttcctcgaataaataatctttctttttgattattacccccttctttgtttttattatctatatcttctatggtagaaataggggtaggagctgggtgaactgtatatcctccattagcttctagaatagggcatatagggagttctatagattttgctattttttctcttcatttagctggggcttcttctattataggggctgtgaattttatttctactattattaatatacgtatattaggaatatctatagagaaaattcctttatttgtttggtcagttttgattacagctgttttattattactttctttacctgtattagcaggtgcnattacnntattattgacagatcgaaattttaatacttctttttttgatcctgcgggaggtggagatcctattttatttcaacatttatttatagccgctagtgctaaggtagcataataatttcttttaattaaagactagaataaaaggcctaacatcttaattaatatttaaaaaaaaaatttaaattatcttaattgtaaaaagacaattataaaaaagaaagacgacaagaccctattgaactttactttagtttaactggggcagttaattaattattatttttaaattatatttgacctaataataaaataattaagttaccatagggataacagcgtaataaaattttaaagatcttataaaaaaaagattacgacctcgatgttgatttaacatgcaatataattaaggaagtctgttcgacttttaaaaagttacatgatttgagttcagaccggtgtaaac--------------------------------aacctgttttaatcgacaatccacgttaattttcactatataccgccataaaaactaatttatatttttaaataaaaagttaggtcaaggtgtagtcaatatttaagtaatatgggttacctcatataaaaatattttttcaaaaaggatttaa
>Lycosa_coelestis
-----------------------------------------------------------------------------------------------------------------------------------------------------------------tttgatgttaggggctcctgatatatcatttcctcggataaataatctttctttttgattattacctccttctttatttttattatctatatcatctatggttgaaataggagttggagctgggtgaactgtatatcctcctttagcttctagaataggacatatagggagttccatggattttgctattttttctcttcatttagctggggcttcttctattatgggagctgttaattttatttctacaattattaatatacgggtattgggaatatctatggagaaggttcctttgtttgtatgatctgtattaattactgctgttttattgttactttctttaccggttttggctggtgctattactatgttgttgacggatcgaaattttaatacttctttttttgatcctgcgggtggtggagatcctattttatttcaacatttattt---------------------------------------------------------------------------------------------------------------------------------------------------------------------------------------------------------------------------------------------------------------------------------------------------------------------------------------------------------------------------------------------tatttataatggcggcattttatcaatagaggaacctgttttaatcgacaatccacgttaaatttcactatataccgccataaaaactaatttttattttaaaataaaaagttaggtcaaggtgtaatctatatttaaggataatgggttacattatataaaaatatatcataaaaaaggatttat
>Lycosa_erythrognatha
actgctataagagttttgattcgaatggagttaggaaattctggaagtttattaggagatgatcatttatataatgtgatagttacggctcatgcttttgttataattttttttatagttataccaattttaattggtggatttggaaattggttagttcctttaatattaggagctccggatatatcatttcctcgaataaataatctttctttttggttattaccaccttctttatttttattatctatatcttctatagttgagataggggttggagctggatgaactgtatatcctcctttagcatcaagagttggtcatataggaagttcaatggattttgctattttttctcttcatttagctggggcttcttctattataggggcagtgaattttatttcaactattattaacatacgaatattaggaatatctatagaaaaagttcctttatttgtgtgatcagtattaattactgctattttattattactttctttaccagttttagccggtgctattactatgttgttaacagatcgaaattttaatacttctttttttgatccagcaggtggaggagatcctattttatttcagcatttattt---------------------------------------------------------------------------------------------------------------------------------------------------------------------------------------------------------------------------------------------------------------------------------------------------------------------------------------------------------------------------------------------tatttataatggcggcatttcatcattagaggaacctgttttaatcgataatccacgttaaattttactatatatcgccataaaaattaatttatttttttaaataaaaagttaggtcaaggtgtaatctacatttaagtataatgggttacatattataaaaattctatttaaaaaaggatttaa
>Lycosa_fasciiventris
------------------------------------------------------------------------------------------------------------------------------------------------------------------ttaatattaggggctccagatatgtcttttcctcgaataaataatctttctttttgattattacctccttctttatttttattgtctatatcttctatggtagagataggggtaggagctggatgaactgtttatccaccattagcctctagaataggtcatataggaagttcaatagattttgctattttttctcttcatttagctggggcttcatctattataggagctgtaaattttatttctactattattaatatacgtatgttaggaatatctatggagaaagttcctttatttgtttggtcagttttaattacagctattttattattactttctttacctgtgttagcaggtgctattacaatattattaacggatcggaattttaatacttctttttttgaccctgctgggggaggggatcctattttatttcaacatttatttatagccgctagtgctaaggtagcataataatttcttttaattaaagactagaataaaaggcttaacatcttaattaatttttaaagaaaaaattaaaattatcttaattgtaaaaagacaatttttaaaaagaaagacgataagaccctattgaactttactttagtttaactggggcagttaattaattattatttttaaaccatttttgacctaataataaaataattaagttaccatagggataacagcgtaataaaattttaaagatcttataaaaaaaagattgcgacctcgatgttgatttaatatgcaatataattaaggaagtctgttcgacttttaaaaaattacatgatttgagttcagaccggtgtaaac--------------------------------aacctgttttaatcgacaatccacgttaattttcactatataccgccataaaaactaatttatattttcaaataaaaagttaggtcaaggtgtaatcaacatttaagttatatgggttactttttataaaaatatttcttaaaaaaggatttaa
>Lycosa_hispanica
actgcaataagagttttgattcgtatggagttaggtaatcctggaagtttattaggagatgatcatttgtataatgttatagttactgctcatgcttttgtaataattttttttatagttataccaattttgattggtgggtttggtaattgattaattcctttaatattaggggctccagatatgtcttttcctcgaatgaataatctttctttttggttattacctccttctttatttttattatctatatcttctatagtagaaataggggtaggagctggatgaactgtatatcccccattagcttctagaatagggcatatgggaagttcaatggattttgctattttttctcttcatttagctggggcttcttctattataggagctgtgaattttatttctactattattaatatacgtatgttaggaatatctatggagaaggttcctttatttgtttgatcagtattaattactgctattttattattactttctttacctgtgttagcaggtgctattacaatgttattaacggatcggaattttaatacttctttttttgatcctgcaggaggtggagatcctattttatttcaacatttatttatagccgctagtgctaaggtagcataataatttcttttaattaaagactagaacaaaaggtctaacatcttaattaattttttaaaaaaaaatttaaattatcttaattgtaagaagacaattatataaaagaaagacgacaagaccctattgaactttactttagtttaactggggcagttaattaattattatttttaaattacctttgacctaataataaaataattaagttaccatagggataacagcgtaataaaattttaaagatcttataaaaaaaagattgcgacctcgatgttgatttaatatgcaatataattaaggaagtctgttcgacttttaaaaaattacatgatttgagttcagaccggtgtaaac--------------------------------aacctgttttaatcgataatccccgttaattttcactatataccgccataaaaactaatttatatttttaaataaaaagttaggtcaaggtgtaatcaacatttaagtaacatgggttactttatataaaaatattttttcaaaaaggatttaa
>Lycosa_ishikariana
actgctataagcgtattaattcgaatggagttaggaaattctggaagtttactaggagatgatcatttatataatgtaattgttactgctcatgcttttgtaataattttttttatggtaataccaattttaattggtggatttggaaattgattagttcctttaatattaggagctcctgatatatcttttcctcgaataaataatctctctttttgattattacctccctctttatttttattatctatatcttcaatagtagaaataggagtgggagcaggatggactgtttatcctcctttagcatcaagagtaggtcatataggatgctctatagattttgctattttttctcttcatttggctggggcttcttctattataggtgcagtaaattttatttctactattattaatatacgaatatatggaatatctatagaaaaggttcctttattcgtttgatctgttttaattacagctgttttattattactttctttaccagtattagctggtgctattactatattattaacagatcgaaattttaatacttctttttttgatcctgcaggaggaggtgatcctattttatttcaacatttattt---------------------------------------------------------------------------------------------------------------------------------------------------------------------------------------------------------------------------------------------------------------------------------------------------------------------------------------------------------------------------------------------------------------------------------------------------------------------------------------------------------------------------------------------------------------------------------------
>Lycosa_munieri
actgcaataagagttttaattcgtatagaattaggtaatcctggaagtttattaggagatgatcatttatataatgttatagttactgctcatgcttttgtaatgattttttttatagtaataccaattcttattggtgggtttggtaattggttagttcctttaatattaggggctccagatatgtcttttcctcgaataaataatctttctttttgattattacctccttctttatttttattatctatatcttctatagtagagataggggtgggagctgggtgaactgtttatccaccattagcttctagaataggtcatatagggagttcaatggattttgctattttttctcttcatttagctggggcttcatctattataggagctgtaaattttatttccactattattaatatacgtatattaggaatgtctatagaaaaagtccctttatttgtttggtcagttttaattacagctattttattattactttctttacctgtattagcaggtgctattacaatattattaacggatcggaattttaatacttctttttttgatcctgctgggggaggggatcctattttatttcaacatttatttatagccgctagtgctaaggtagcataataatttcttttaattaaagactagaataaaaggcttaacatcttaattaatttttaaagaaaaaattaaaattatcttaattgtaaaaagacaatttttaaaaagaaagacgataagaccctattgaactttactttagtttaactggggcagttaattaattattatttttaaactatttttgacctaataataaaataattaagttaccatagggataacagcgtaataaaattttaaagatcttataaaaaaaagattgcgacctcgatgttgatttaatatgcaatataattaaggaagtctgttcgacttttaaaaaattacatgatttgagttcagaccggtgtaaac-------------------------------------------------------------ttttcactatataccgccataaaaactaatttatattttcaaataaaaagttaggtcaaggtgtaatcaacatttaagttatatgggttactttttataaaaatatttcttaaaaaaggatttaa
>Lycosa_oculata
actgcaataagagttttaattcgtatagaattaggtaattctggaagtttattaggagatgatcatttatataatgttatagttactgctcatgcttttgtaatgattttttttatagttataccaattttaattggtggatttggtaattggttagttcctttaatgttaggagctccagatatatcatttcctcgtataaataatctctcattttgattattacctccttctttgtttttattatctatatcttcaatagttgaaataggagtaggagctggatggactgtgtacccaccgttagcttctagaataggtcatataggaagttcaatagattttgctattttttctcttcatttagctggagcttcttctattataggagctgtgaattttatttctactattattaacatacgtatgttagggatatctatagaaaaagttcctttatttgtttggtcggttttaattacagctgttttattattactttctttacctgtgttagcaggtgctattacaatattattaacagatcgaaattttaatacttctttttttgaccctgcagggggaggagatcctattttatttcaacatttgtttatagccgctagtgctaaggtagcataataatttcttttaattaaagactagaacaaaaggcttaacatcttaattaatgtttaaagaaaaaatttaaattatcttaattgtaaaaagacaattatttaaaagaaagacgataagaccctattgaacttcacttcagtttaactggggcagttaattaattattatttttaaactatttttgacctaataataaaataattaagttaccatagggataacagcgtaataaaatttttaagctcttatataaaaaagattgcgacctcgatgttgatttaataagcagtataattaaggaagtctgttcgmctyttaaaaaattacatgatttgagttcacaccggtgtaaac--------------------------------aacctgttataatcgacaatccacgttaattttcactatataccgccataaaaactaatttatatttcaaaataaaaagttaggtcaaggtgtaatcaacatttaagtaacatgggttactttatacaaaagtattttttaaaaaaggatttaa
>Lycosa_poonaensis
actgctataagagtgttaattcgtatagagttaggaaattctggtagtttattgggggatgatcatttatataatgtaatggttactgctcatgcttttgtgataattttttttatggtaatgccaattcttattggtggttttggaaattgattggttcctttaatattaggggctccggatatatcatttcctcgaataaataatctttctttttgattattaccaccttctttgtttttgttatctatatcttctatagttgaaataggagtaggggctggatgaactgtgtatccacctttggcatctagagtagggcatataggaagttctatggattttgctattttttctcttcatttagctggggcttcttctattataggagctgttaattttatttctactattataaatatacgattgtcgggaatttctatagaaaaagtttcgttatttgtatgatcggttttaattacggcggttttattattactttctttacctgttttagcaggtgctattactatattattaacggatcgtaattttaatacatctttttttgatccagctgggggaggagatcctattttgtttcaacatttgttt---------------------------------------------------------------------------------------------------------------------------------------------------------------------------------------------------------------------------------------------------------------------------------------------------------------------------------------------------------------------------------------------------------------------------------------------------------------------------------------------------------------------------------------------------------------------------------------
>Lycosa_praegrandis
actgcaataagagttttaattcggatagagttaggtaatcctgggagtttattaggagatgatcatttatataatgttatagttactgctcatgcttttgtaataattttttttatagttataccaattcttattggtgggtttggtaattggttaattcctttaatattaggagctccagatatatcttttcctcgtatgaataatctttctttttgattattaccgccttctttgtttttattatctatatcttctatagtggaaataggagttggggctgggtgaactgtatatccaccgttagcttctagaataggacatataggaagttcaatggattttgctattttttctcttcatttggctggggcttcttctattataggagctgtaaattttatttctactattattaatatacgaatattaggaatatctatggagaaagttcctttatttgtatggtcagttttaattacggctattttattattactttctttacctgtattagcaggtgctattacaatattattaacagatcgaaattttaatacttcttttt--------------------------------------------------------------------------------------------------------------------------------------------------------------------------------------------------------------------------------------------------------------------------------------------------------------------------------------------------------------------------------------------------------------------------------------------------------------------------------------------------------------------------------------------------------------------------------------------------------------------------------------
>Lycosa_shansia
actgctataagtgtattaattcgaatagaattaggaaattctggaagtttattaggggatgatcatttatataatgtaattgttactgctcatgcttttgtaatgattttttttatagttataccaattttaattggtgggtttggaaattgattagttcctttaatattaggagctcctgatatatcttttcctcgtataaataatctttctttttgattattacctccttctttatttttattatctatgtcttctatagtggaaataggagtaggagcaggatgaactgtttaccctcctttagcatcaagagtaggccatatagggtgttctatagattttgctattttttctcttcatttggctggagcctcttctattttaggagcagtaaattttatttctactattattaatatacgaatacttgatatatctatagaaaaggtacctttatttgtctgatctgttttaattacagctgttttattattattttctttaccagtattagctggtgctattactatattattaacagatcgaaattttaatacttctttttttgaccctgcaggaggaggtgatcctattttatttcagcatttattt---------------------------------------------------------------------------------------------------------------------------------------------------------------------------------------------------------------------------------------------------------------------------------------------------------------------------------------------------------------------------------------------------------------------------------------------------------------------------------------------------------------------------------------------------------------------------------------
>Lycosa_suboculata
actgcaataagagttttgattcgtatggaattaggtaatcctggaagtttattaggagatgatcatttatataatgttatagttactgctcatgcttttgtaataattttttttatagttataccaattttaattggtgggtttggtaattgattagtacctttaatgttaggggctccggatatgtcatttcctcgaataaataatctatctttttgattattacctccttctttgtttttattatctatatcttctatagttgaaataggagtaggagctggatgaactgtatatccgccattagcttctagaataggacatacaggaagtycaatagattttgctattttttctcttcatttagctggggcttcttctattataggggctgtaaattttatttctactattattaatatacgtatattggggatgtctatggagaaagttcctttatttgtttggtcagttttaattacggctattttattattgctttctttacctgtgttagcaggtgctattacaatattattaacagatcggaattttaatacttctttttttgatcctgcagggggtggagatcctattttatttcaacatttatttatagccgctagtgctaaggtagcataataatttcttttaattaaagactagaacaaaaggcttaacatcttaattaatatttaaagaaaaaatttaaattatcctaattgtaaaaagacaactatttaaaagaaagacgataagaccctattgaacttaactttagtttaactggggcagttaattaattattatttttaaaccatttttgacctaataataaaataattaagttaccatagggataacagcgtaataaaattttaaagatcttataaaaaaaagattgcgacctcgatgttgatttaatacgcaatataattaaggaagtctgttcgacttttaaaaaattacatgatttgagttcagaccggtgtaaac--------------------------------aacctgttataatcgacaatccacgttaattttcactatataccgccataaaaactaattcatatttcaaaataaaaagttaggtcaaggtgtaatcaacatttaagtaatatgggttactttatacaaaagtatttattaaaaaaggatttaa
>Lycosa_tarantula
---------------------------------------------------------------------------------------------------------------------------------------------------------------------------------------------------------------------------------------------------ttatctatgtcttctatagtagaaataggggtaggagctggatgaactgtatatcctccattagcttctagaatagggcatataggaagttcaatggattttgctattttttctcttcacttagctggggcttcttctattataggagctgttaattttatttctactattattaatatacgtatattaggaatatctatggagaaggttcctttatttgtttggtcagtattagttactgctattttgttattactttctttacctgttttagcaggtgctattacgatattattaacggatcggaattttaatacttctttttttgatcctgcaggaggtggggatcctattttatttcaacacttatttatagccgctagtgctaaggtagcataataatttcttttaattaaagactagaacaaaaggactaacatcttaattaatattttgaaaaaaaatttaaactatcttaattgtaaaaagacaattatataaaagaaagacgacaagaccctattgaacttcactttagtttaactggggcagttaattaattattatttttaaattatctttgacctaataataaaataattaagttaccatagggataacagcgtaataaaattttaaagatcttataaaaaaaagattgcgacctcgatgttgatttaatatgcaatataattaaggaagtctgttcgacttttaaaaaattacatgatttgagttcagaccggtgtaaac--------------------------------aacctgttttaatcgacaatccacgctaatttttactatataccgccataaaaactaatttatatttttaaataaaaagttaggtcaaggtgtaatcaacatttaagtaacatgggttactttatataaaaatattttttcaaaaaggatttaa
>Lycosa_vachoni
actgctataagagtattaattcgaatagaattaggtaatcctgggagtttattaggagatgatcacttatataatgttatggttactgctcatgcttttgtaatgattttttttatagttataccaattcttattggtggatttggtaattggttggttcctttaatattaggggctccagatatatcttttcctcgtataaataatctttctttttgattattacctccttctttgtttttattatctatatcttctatagtagaaataggagttggggctggatgaactgtatatccaccattagcttctagaataggacatataggaagttcaatagattttgctattttttctcttcatttggctggggcttcttctattataggggctgttaattttatttctactattattaatatacgtatattaggaatatctatagaaagggttcctttatttgtatggtcggttttaattacagctattttgttattactctctttacctgtattagcaggtgctattacaatattattaacggatcgtaattttaatacctctttttttgatcctgctgggggaggagatcctattttatttcaacatttatttatagccgctagtgctaaggtagcataataatttcttttaattaaagactagaataaaaggcttaacatcttaattaatattttaagaaaaaatttaaattatcttaattgtaaaaagacaattttaaaaaagaaagacgataagaccctattgaactttactttagtttaactggggcagttaattaattattacttttaaacaatttttgacctaataacaatataattaagttaccatagggataacagcgtaataaaattctaaagatcttataaaaaaaagattgcgacctcgatgttgatttaatatgcaatataattaaggaagtctgttcgacttttaaaaaattacatgatttgagttcagaccggtgtaaac--------------------------------aacctgtcttaatcgacaatccacgttaattttcactatataccgccataaaaactaatttatattttcaaataaaaagttaggtcaaggtgtaatcaacatttaagttatatgggttacttcatataaaaatatttatttaaaaaggatttaa
>Navira_naguan
acggctataagtgtattaattcgaatagaattaggtcattctggaagtttattaggagatgatcatttatataatgtagtagttactgctcatgcttttgtaataattttttttatagtaatacctattttaattggaggatttggaaattgattagttcctttaatattaggagctcctgatatatcttttcctcgaataaataatttgtctttttgattattacctccttctttatttttattatttatatcctctatagtggaaataggggttggggcaggatgaacagtgtatcctcctttagcgtcgagaataggtcattcaggtagttctatggattttgctattttttctcttcatttagctggtgcttcttctattataggagcggttaattttattactactattattaatatacgtttaattggaataagaatagaaaaagttcctttatttgtttggtcagttttaattactgcaattttattattgttgtctttacctgttttagcaggtgctattactatattattaacagatcgaaattttaatacttctttttttgatcctgctggtggaggagatcctattttgtttcaacatttattt--------------------------------------------------------------------------------------------------------------------------------------------------------------------------------------------------------------------------------------------------------------------------------------------------------------------------------------------------------------------------------------------------ataatggcggcatttcatcattaaaggaacctgttttaatcgacaatccacgataattttcactatataccgccataagaattaatttttattcttaaataaaaagttaggtcaaggtgtaatcaacatttaagtataatgggttacatttaatttaaattatttatgaaaaaggatttaa
>Notocosa_bellicosa
------------------------------------------------------------------------------------------------------------------------------------------------------------------------------------------------------------------------------------------------------------------------------------------------------------------------agagttggtcatatgggaagttctatggattttgstattttttctttacatttagcaggtgcttcttstattataggagcagtaaattttattactactattattaatatacgtttgtttggagtaaatatagaaaaaattcctttatttgtatgatcagtattaattactgctattttattattattatctttacctgttttagcaggtgctattactatgttattaacagatcgtaattttaatacttctttttttgacccagctggaggaggagatcctattttatttcaacatttattt---------------------------------------------------------------------------------------------------------------------------------------------------------------------------------------------------------------------------------------------------------------------------------------------------------------------------------------------------------------------------------------------tatttaaaatgacggcatttcatcattaaaggaatctgttataatcgacaatccacgataattttcactatataccgccataaaaattaatttttatttt---ataaaaagacaggtcaaggtgtagtctatatttaagcataatggattacagaaatataaatttctctatgaaaaaggatttaa
>Paratrochosina_amica
acggctataagagtattaattcgtatagaattaggtcattctgggagtttgcttggagatgatcatttatataatgttatggttactgctcatgcttttgtaatgatttttttcatagtaatacctattcttattggaggatttggaaattggttggtgcctttaatgctaggtgctcctgatatatcttttcctcgtataaataatctttctttttggttattacctccttctttgtttttgttatttatgtcttctatagttgaaataggtgttggggcgggatgaactgtttatcctccattagcttctagagttggccatataggaagatctatagattttgctattttttctcttcatttagctggagcttcctctattataggtgctgtgaattttatttctactatttttaatatacgattagtcggagtttctatggaaaaagtacctttatttgtatgatcagtactaattactgctgttttattgctactttctttgccggttttagctggtgctattactatattgttgacggatcgtaattttaatacttctttttttgatccggctggtggaggagatcctattttatttcaacatttatttatagccgcaagtgctaaggtagcataataatttcttctaatttaagactagaacaaaagacttaacatcttaataaatattttaaattaaaattaaaattatcttaaatgtaaaaagacatttataaaaaaaaaagacgataagaccctattgaacttaactttagtttaactggggcagttaattaattattacttttttaaaaaaatagacctaataacaatataattaagttaccatagggataacagcgtaatagaattttaaagatcttattaaaaaaaatttacgccctcgatgttgatttaataagcaataaaataaaggaagtctgttcgacttttaaaaaattacatgatttgagttcagaccggtgtaaac------------------------------------------------------------------------------------------------------------------------------------------------------------------------------------------
>Pardosa_acorensis
actgctataagagtgttaattcgaatggaattaggaaatcctgggagattattaggtgatgatcatttatataatgttatagttactgctcatgcttttgtgataattttttttatagtaatgccaattcttattggaggatttggaaattgattggttcctttaatattaggtgctccagatatatcatttcctcgaatgaataatctttctttttggttattacctccttctttgtttttgttatctatatcttctatggtggaaataggagttggtgctggatgaactgtttatcctcctttgtcttctacggttggtcatataggaagttcaatagattttgctattttttctctacacttagctggagcttcttctattataggtgctgtaaattttatttctactattattaatatacgaatattaggaatatctatagagaaggttcctctttttgtttggtcggtattaattactgcagtattattattactttctttacctgttttagcaggtgctattactatattattgacagatcggaattttaatacttctttttttgatcctgctggagggggtgatcctattttatttcaacatttattt---------------------------------------------------------------------------------------------------------------------------------------------------------------------------------------------------------------------------------------------------------------------------------------------------------------------------------------------------------------------------------------------------------------------------------------------------------------------------------------------------------------------------------------------------------------------------------------
>Pardosa_agraria
actgctataagagtattaattcgaatggaattaggaaatcctggaagtttattaggtaatgatcatatatataatgttatagttactgctcatgcttttgtaataattttttttatagtaataccaattcttattggtggctttggaaattggttagttcctttaatattaggggctccagatatatcatttcctcgaatgaataatctttctttttgacttttacctccatctttgtttttattatcaatatcttctatagtagaaataggagttggtgctggatgaactgtttatcctcctttagcatctacagttggtcatataggaagttcgatagattttgctattttttctcttcatttagctggagcttcttctattataggtgctgtaaattttatttctactattattaatatacgaatattgggaatatctatagaaaaagtacctctttttgtttgatcagttttaattacagcagtattattattactttctttacctgttttagcaggtgctattactatattattaacagatcgaaattttaatacttctttttttgatcctgctggtggaggggatcctattttatttcaacatttgttt---------------------------------------------------------------------------------------------------------------------------------------------------------------------------------------------------------------------------------------------------------------------------------------------------------------------------------------------------------------------------------------------------------------------------------------------------------------------------------------------------------------------------------------------------------------------------------------
>Pardosa_agrestis
actgctataagagtattaattcgaatggaattaggaaatcctggaagattattaggagatgatcatttatataatgttatagttactgctcatgcttttgtaataattttttttatagtaataccaattcttattggaggttttggtaattgattagttcctttaatattaggagctccggatatatcgtttcctcgaataaataatctttctttttgattattacctccttctttatttttattatctatatcttctatagtggaaataggagttggtgctggatgaactgtttatcctcctttgtcatctacagttggtcatataggaagttcaatagattttgctatcttttctcttcatttagctggtgcttcttctattataggggctgttaattttatttctactattattaatatacgaatactaggaatatctatagaaaaagttcctctttttgtttgatcagttttaattacggcagtattattgttactttctttacctgttttagcaggtgctattactatattattaacggatcgaaattttaatacttctttttttgaccctgctggtgggggagatccaattttatttcaacatttattt----------------------------------------------------------------------------------tataaaaatatttaaattattttagttgtaaaaaaacaactttaaaaaagaaagacgataagaccctatcgaacttcactttagtttaactggggcagttaattaattaatatttttacaaataatttgacctaataa-attataattaagttaccgtagggataacagcgtaataaaatttttaagatcttatttaaaaaagattgcgacctcgatgttgatttaatatgcaatataattaaggaagtctgttcgacttttaaaaaattacatgatttgagttcagaccggtgtaaac-------------------------------------gttataatcgacaatccacgttaattttaactatatatcgccataaaaactaatttatattttcaaataaaaagttaggtcaaggtgtaatctatatttaagtataatgggttacaacatattaaaatattttataaaaaaggatttaa
>Pardosa_agricola
actgctataagagtattaattcgaatggaattaggaaatcctggaagattattaggagatgatcatttatataatgttatagttactgctcatgcttttgtaataattttttttatagtaataccaattcttattggaggttttggtaattgattagttcctttaatattaggagctccggatatatcgtttcctcgaataaataatctttctttttgattattacctccttctttatttttattatctatatcttctatagtggaaataggagttggtgctggatgaactgtttatcctcctttggcatctacagttggtcatataggaagttcaatagattttgctattttttctcttcatttagctggtgcttcttctattataggggctgttaattttatttctactattattaatatacgaatactaggaatatctatagaaaaagttcctctttttgtttgatcagttttaattacggcagtattattgttactttctttacctgttttagcaggtgctattactatattattaacggatcgaaattttaatacttctttttttgaccctgctggtgggggagatccaattttatttcaacatttattt---------------------------------------------------------------------------------------------------------------------------------------------------------------------------------------------------------------------------------------------------------------------------------------------------------------------------------------------------------------------------------------------------------------------------------------------------------------------------------------------------------------------------------------------------------------------------------------
>Pardosa_alacris
-------------------------------------------------------------------------------------------------------------------------------------------------------------------------------------------------------------------------------------------------------------------------------------------------------------------------------------------------------------------------------------------------------------------------------------------------------------------------------------------------------------------------------------------------------------------------------------------------------------------------------------------------------------------------------------------------------------------------------------------------------------------------------------------------------------------------------------------------------------------------------------------------------------------------------------------------------------------------------------------------------------------------------------------------------------------------gttttaatcgacaatccacgttaattttaactatataccgccataaaaattaatttatatttataaataaaaagttaggtcaaggtgtaatctatattaaagtataatgggttacattatactaaaatattttataaaaaaggatttaa
>Pardosa_albomaculata
actgctataagagtattaattcgaatggaattagggaatcctggaagattgttaggtgatgatcatttatataatgttatagttactgctcatgcttttgtaataattttttttatagtaatacctattcttattggaggttttggaaattgattagttcctttaatattaggagctccagatatatcatttcctcgaataaataatctttctttttgattgttacctccttctttgtttttattatctatatcttctatggtagaaataggagttggagctggatgaactgtttatccccctttagcatctacggttgggcatataggaagttcaatagattttgctattttttctcttcatttagctggagcttcttctattataggggctgtaaattttatttctactattattaatatacgaatattagggatgtctatagaaaaggttcctctttttgtatgatcagttttaattacagcagtattattgttactttctttacctgttttagcaggtgctattactatattgttaacagatcgaaattttaatacttctttttt-------------------------------------------------------------------------------------------------------------------------------------------------------------------------------------------------------------------------------------------------------------------------------------------------------------------------------------------------------------------------------------------------------------------------------------------------------------------------------------------------------------------------------------------------------------------------------------------------------------------------------------
>Pardosa_algens
actgctataagagtattaattcgaatggaattagggaatcctggtagattgttaggtgatgatcatttgtataatgtcatagttactgctcatgcttttgtaataattttttttatagtaatacctattcttattggaggttttggaaattgattagttcctttaatattaggagctccagatatatcatttcctcgaataaataatctttctttttgattattacctccttctttgtttttgttatctatatcttctatagtagaaataggagttggggctgggtgaactgtttatcctcctttagcgtctacagttgggcacataggaaattcaatagattttgctattttttctcttcatttagctggagcttcttctattataggagctgtaaattttatttctaccattattaatatacgaatattaggaatatctatagaaaaggttcctctttttgtttgatcagttttaattacagcagtgttattattactttctttacctgttttagcgggtgctattactatattattaacagatcgaaattttaatacttctttttt-------------------------------------------------------------------------------------------------------------------------------------------------------------------------------------------------------------------------------------------------------------------------------------------------------------------------------------------------------------------------------------------------------------------------------------------------------------------------------------------------------------------------------------------------------------------------------------------------------------------------------------
>Pardosa_altamontis
actgctataagagtattaattcgaatggaattaggaaatcctgggagattattaggtgatgatcatttatataatgttatagttactgctcatgcttttgtaataattttttttatagtaataccaattcttattgggggttttggaaattgattagttcctttaatattaggagctccggatatatcatttcctcgaataaataatctttctttttgattacttcctccttctttatttttattatctatatcttctatagtggaaataggagttggtgctggatgaactgtttatcctcctttagcatctacagttggtcatataggaagttcgatagattttgctattttttctcttcatttagctggggcttcttctattataggggctgtaaattttatttctactattattaatatacgaatattgggaatatctatagagaaagttcctctttttgtttggtcagtattaattactgcggttttattattactttctttacctgttttagcaggtgctattactatattattgacggatcgaaattttaatacttctttttttgaccctgctgggggaggggatcctattttatttcaacatttattt---------------------------------------------------------------------------------------------------------------------------------------------------------------------------------------------------------------------------------------------------------------------------------------------------------------------------------------------------------------------------------------------------------------------------------------------------------------------------------------------------------------------------------------------------------------------------------------
>Pardosa_amentata
actgctataagagtattaattcgaatggaattaggaaatcctggaagattattaggtgatgatcatttatataatgttatagttactgctcatgcttttgtaataattttttttatagtaataccaattcttattggaggttttggtaattgattagttcctttaatattaggagccccagatatatcatttcctcgaataaataatctttctttttgattattacctccttctttatttttgttatctatgtcttctatagtggaaataggagttggtgctggatgaactgtttatcctcctttagcatctacggttggtcatataggaagttctatagattttgctattttttctcttcatttagctggagcttcttctattataggagcagtgaattttatttctactattattaacatacgaatattaggaatatctttagaaaaagttcccctttttgtttgatcagttttaattacagctgtattattattactttctttacctgtattagcaggtgcaattactatattattaacagatcgaaattttaatacttctttttttgaccctgctggaggaggagatcctattttatttcaacatttattt----------------------------------------------------------------------------------------------------------------------------------------------------------------------------------------------------------------------------------------------------------------------------------------------------------------------------------------------------------------------------------------------------------------------------------gttttaatcgacaatccacgttaattttaactatataccgccataaaaattaatttatatttttaaataaaaagttaggtcaaggtgtaatctatattaaagtataatgggttacattatattaaaatattttacaaaaaaggatttaa
>Pardosa_anomala
actgctataagagtattaattcgaatggaattagggaatcctggaagattgttaggtgatgatcatttatataatgttatagttactgctcatgcttttgtaataattttttttatagtaatgcctattcttattggaggttttggaaattgattagttcctttaatattgggagctccggatatatcatttcctcgaataaataatctttctttttgattgttacctccttctttgtttttattatctatatcttctatagtagaaataggagttggggctggatgaactgtttatcctcctttagcatctacggttgggcatataggaagttcaatagattttgctattttttctcttcatttagctggagcttcttctattataggggctgtgaattttatttctactattattaatatacgaatattaggaatatctatagaaaaggttcctctttttgtatgatcagttttaattacagcagtattattgttactttctttacctgttttagcaggtgctattactatattgttaacagatcgaaattttaatacttctttttttg-----------------------------------------------------------------------------------------------------------------------------------------------------------------------------------------------------------------------------------------------------------------------------------------------------------------------------------------------------------------------------------------------------------------------------------------------------------------------------------------------------------------------------------------------------------------------------------------------------------------------------------
>Pardosa_astrigera
actgctataagagtattaattcgaatggaattaggaaatcctggaagattattaggtgatgatcatttatataatgttatagttactgctcatgcttttgtgataattttttttatagtaataccaattcttattggtggttttggaaattgattagttcctttaatattaggagctccagatatatcatttccacgaataaataatctttctttttgattgttacctccttctttgtttttgttatctatgtcttctatagtggaaataggagtcggtgctggatgaactgtttatcctcctttagcgtctacagttggtcatataggaagctcaatagattttgctattttttctcttcatttagctggggcttcttctattataggagctgtaaattttatttctactattattaatatgcgaatattaggtatgtctatagaaaaagttcctctttttgtttgatcagttttaattacagctgtattattattactttctttacctgttttagcgggtgctattactatattattaacggatcggaattttaatacttctttttttgatcctgctggtggaggggatcctattttgtttcaacatttatttatagccgcttgtgctaaggtagcataataatttcttttaattaaagactagaacaaaaggtttaacatctcaattaatgtttagtaaaaatatttaaattattttaattgtaaaaaaacaattttaaaaaagaaagacgataagaccctatcgaactttactttagtttaactggggcagttaattaattattatttttaaatatcctttgacctaataataaaataactaagttaccgtagggataacagcgtaataaaatttttaagatcttatttaaaaaagattgcgacctcgatgttgatttaatatgcaatataattaaggaagtctgttcgacttttaaaaaattacatgatctgagttc--------------taattattatggcggcatttcatcattaaaggaacctgttctaatcgacaatccacgttaattttaactatataccgccataaaaactaatttatattttcaaataaaaagttaggtcaaggtgtaatctatattaaagtataatgggttacattatgttaaaatatattataaaaaaggatttaa
>Pardosa_atrata
actgctataagagtattaattcgaatggaattagggaatcctgggagattgttaggtgatgatcatttgtataatgttatagttactgctcatgcttttgtaataattttttttatagtaatacctattcttattggaggttttgggaattgattagttcctttaatattaggagctccagatatatcatttcctcgaataaataatctttctttttgattattgcctccttctttgtttttgttatctatatcttctatagtagaaatgggggttggtgctgggtgaactgtttatcctcctttagcatctacagttgggcatataggaagttcaatagattttgctattttttctcttcatttagctggggcttcttctattataggggctgtaaattttatttctactattattaatatacgaatattaggaatatctatagaaaaagttcctctttttgtttggtcagttttgattacggcggtattattgttactttctttacctgttttagcaggtgctattactatattgttaacggatcgaaattttaatacttctttttttgaccctgctggtggaggggatcctattttatttcaacatttattt---------------------------------------------------------------------------------------------------------------------------------------------------------------------------------------------------------------------------------------------------------------------------------------------------------------------------------------------------------------------------------------------------------------------------------------------------------------------------------------------------------------------------------------------------------------------------------------
>Pardosa_bellona
---------------------------------------------------------------------------------------------------------------------------------------------------------------------------------------------------------------------------------------------------------------------------------------------------------------------------------------------------------------------------------ggggcttcttctattataggagctgttaattttatttctactattattaatatacgaatattaggaatatctatagagaaagttccactttttgtttggtcagtattaattactgcagtattattattactttctttacctgtgttagcaggtgctattactatattattaacagatcgaaattttaatacttctttttttgaccctgctggtgggggggatcctattttatttcaacatttattt-------tatgtgctaaggtagcataataatttcttttaattaaagactagaacaaaaggtttaacatctcaattaatatcttataagaatatttaaattattttaattgtaaaaaaacaatttttaaaaagaaagacgataagaccctatcgaactttactttagtttaactggggaagttaattaattattatttttcaatattttttgacctaataacaaaataattaagttaccgtagggataacagcgtaataaaatttttaagatcttatttaaaaaagattacgacctcgatgttgatttaatatgcaatataattaaggaagtctgttcgacttttaaaaaattacatgatctg-------------------------------------------------------------------------------------------------------------------------------------------------------------------------------------------------------------
>Pardosa_beringiana
actgctataagagtattaattcgaatggaattagggaatcctgggagattattaggtgatgaccatttatataatgttatagttactgcgcatgcttttgtgataattttttttatagttatacctattcttattggagggtttggaaattggttgattcctttaatattaggagctccagatatgtcatttcctcgaataaataatctttctttttgattgttacctccttctttgtttttattgtctatatcttctatggtagaaataggagttggtgctgggtgaactgtttatcctcctttagcatctacagttggccatataggaaattctatagattttgctattttttctcttcatttagctggggcttcttctattataggagctgtaaattttatttctactattattaatatacgaatattgggaatgtctatagagaaggttcctctttttgtttgatcagttttaattacagcagtattattattactttctttacctgttttagcaggtgctattactatattattgacggatcgaaattttaatacttctttttttgatcctgctggtgggggggatcctattttatttcaacatttattt---------------------------------------------------------------------------------------------------------------------------------------------------------------------------------------------------------------------------------------------------------------------------------------------------------------------------------------------------------------------------------------------------------------------------------------------------------------------------------------------------------------------------------------------------------------------------------------
>Pardosa_bifasciata
actgctataagagtattaattcgaatagaattaggaaatcctgggagattattaggagatgatcatttatataatgttatagttactgctcatgcttttgttatgattttttttatagtaataccaattcttattggggggtttggaaattgattagttcctttaatattaggggctccggatatatcgtttcctcgaataaataatctttctttttggcttttacctccttctttatttttgttatctatatcttctatagtagaaataggggttggtgctggatgaactgtttatcctcctttagcatctacagtaggtcatataggaaattcaatagattttgctattttttctcttcatttagctggggcttcttctattataggtgctgtgaattttatttctactattattaatatacgaatattaggaatgtctatagaaaaagttcctctttttgtttgatcggttttaattacagcggtgttattattactttctttacctgttttagcgggtgctattactatattattaacagatcgtaattttaatacttctttttttgatcctgctggtgggggggatcctattttgtttcaacatttattt---------------------------------------------------------------------------------------------------------------------------------------------------------------------------------------------------------------------------------------------------------------------------------------------------------------------------------------------------------------------------------------------------------------------------------------------------------------------------------------------------------------------------------------------------------------------------------------
>Pardosa_blanda
actgctataagagtattaattcgaatagaattaggaaatcctgggagattgttaggggatgatcatttatataatgttatagttactgctcatgcttttgtgatgattttttttatagtgataccaattcttattgggggttttggaaattgattagttcctttaatattaggagctccggatatatcatttcctcgaataaataatctttctttttgattattacctccttctttatttttattgtctatatcttctatagtggaaataggagttggtgctggatgaactgtttatcctcctttagcatctacagttggtcatataggaagttcaatagattttgctattttttctcttcatttagctggtgcttcttctattataggggctgtaaattttatttctactattattaatatacggatactaggaatatctatagaaaaagttcctctttttgtttgatcagttttaattacggcagtattgttattactttctttacctgttttagcaggtgctattactatattattaacagatcgaaattttaatacttctttttttgatcctgctgggggaggagatccaattttatttcaacatttattt----------------------------------------------------------------------------------------------------------------------------------------------------------------------------------------------------------------------------------------------------------------------------------------------------------------------------------------------------------------------------------------------------------------------------------gttataatcgacaatccacgttaattttaactatataccgccataaaaactaatttatattttcaaataaaaagttaggtcaaggtgtaatctatatttaagtataatgggttacaatatattaaaatattttataaaaaaggatttaa
>Pardosa_brevivulva
actgctataagagtattaattcgaatggaattgggaaatcctggtagattattaggtgatgatcatttatataatgttatagttactgctcatgcttttgtaatgattttttttatagtaatgccaattcttattggaggttttgggaactgattagttcctttaatgttaggggctccagatatatcatttcctcgaataaataatctttctttttgacttttacctccttctttatttttattatctatatcttctatagtggaaataggagttggtgctggatgaaccgtttatcctcctttagcgtctacagttggtcatataggaagttcaatagattttgctattttttctcttcatttagctggagcttcttctattataggtgctgtaaattttatttctactattattaatatacgaatattaggaatatctatagaaaaggttcctctttttgtttgatcagttttaattacagcagtactattattactttctttacctgtattagcaggtgctattactatattattaacggatcgtaattttaatacttctttttttgatccctgctggggaggagatcc----------------------atagccgcttgtgctaaggtagcataataatttcttttaattaaagactagaacaaaagatttaacatctcaattaatttttttaaaaaatatttaaattattttaattgtaaaaaaacaattttaaaaaagaaagacgataagaccctatcgaactttactttagtttaactggggtagttaattaattattattttttaatactttttgacctaataataaaataattaagttaccgtagggataacagcgtaataaaatttttaagatctcatttaaaaaagattgcgacctcgatgttgatttaataagcaatataattaaggaagtctgttcgactttaaaaaaattacatgatctgagtcaaaacccggaga---taattataatggcggcatttcatcattaaaggaacctgttttaatcgacaacccacgttaattttaactatataccgccataaaaactaatttatattttcaaataaaaagctaggtcaaggtgtaatctatactaaagtataatgggttacactatattaaaacattttataaaaaaggatttaa
>Pardosa_bucklei
actgctataagagtattaattcgaatggaattagggaatcctggaagattgttaggtgatgatcatttatataatgttatagttactgctcatgcttttgtaataattttttttatagtaatacctattcttattgggggttttggaaattggttagttcctttaatattgggagctccagatatatcatttcctcgaataaataatctttctttttgattattacctccttctttgtttttattatctatatcttctatagtagaaataggagttggggctggatgaactgtttatcctcctttagcatctacggttgggcatataggaagttcaatagattttgctattttttctcttcatttagctggagcttcttctattatgggggctgtaaattttatttctactattattaatatacgaatattagggatgtctatagaaaaggttcctctttttgtatgatcagttttaattacggcagtattattattactttctttacctgttttagcaggtgctattactatattgttaacagatcgaaattttaatacttctttttttgaccctgctggagggggggatcctattttatttcaacatttattt---------------------------------------------------------------------------------------------------------------------------------------------------------------------------------------------------------------------------------------------------------------------------------------------------------------------------------------------------------------------------------------------------------------------------------------------------------------------------------------------------------------------------------------------------------------------------------------
>Pardosa_californica
---------------------------------------------------------------------------------------------------------------------------------------------------------------------------------------------------------------------------------------------------------------------------------------------------------------------------------------------------------------------------------ggtgcttcttctattataggggctgtgaattttatttctactattattaatatacgaatattaggaatatctatagaaaaagtacctctttttgtttgatcggttctaattacagcagtattattgttactttctttacctgttttagcaggtgctattactatattattaactgatcgaaattttaatacttctttttttgatcctgccggtggaggggatcctattttattccaacatttatttatagccgcttgtgctaaggtagcataataatttcttttaattaaagactagaacaaaaggtttaacatctcaattaatgtttagtaaaaatatttaaattattttaattgttaaaaaacaattataaaaaagaaagacgataagaccctatcgaacttcactttagtttaactggggtagttaattaattattatttttaaacattctttgacctaataataaagtaattaagttaccgtagggataacagcgtaataaaatttttaagacctcatttaaaaaagtttacgacctcgatgttgatttaatatgcaatataattaaggaagtctgttcgacttttaaaaaattacatgatctg-------------------taattataatggcggcatttcatcattaaaggaacctgttgtaatcgacaatccacgttaattttaactatataccgccataaaaactaatttatatttttaactaaaaagttaggtcaaggtgtaatctatattaaagtataatgggttacattatattaaaacatattataaaaaaggatttaa
>Pardosa_caliraya
-------------------------------------------------------------------------------------------------------------------------------------------------------------------------------------------------------------atctttctttttggttattaccaccttctttatttttgttatctatatcttctatagtggaaatgggtgttggtgcaggttgaactgtttatccaccattagcatcaacagtgggacatataggaagttcaatggattttgctattttttctcttcatttagcgggtgcttcttctattataggggctgtaaattttatttctactattattaatatacgaatattaggaatatctatagaaaaagtatctctttttgtttgatcagtgttaattactgcagtgttgttattactttctttacctgttttagcaggggctattactatattgttaactgatcgaaattttaatacttctttttttgatcctgctggtggtggtgatccaattttatttcaacatttattt---------------------------------------------------------------------------------------------------------------------------------------------------------------------------------------------------------------------------------------------------------------------------------------------------------------------------------------------------------------------------------------------------------------------------------------------------------------------------------------------------------------------------------------------------------------------------------------
>Pardosa_caucasica
actgctataagagtattaattcgaatagaattaggaaatcctgggagattattaggtgatgatcatttatataacgttatagttactgctcatgcttttgtaataattttttttatagtaataccaattcttattgggggttttggaaattggttaattcctttaatattaggagctccagatatatcatttcctcgaataaataatctttctttttgattattacctccttctttatttttattatctatatcttctatagtggagataggagttggtgctgggtgaactgtttatcctcctttagcatctacagttggtcatataggaagctcaatagattttgctattttttctcttcatttggctggggcttcttctattataggggctgtaaattttatttctactattataaatatacggataataggaatatctttagaaaaagttcctctttttgtttgatcagtattaattacagcagtattattattactttctttacctgttttagcaggtgctattactatattattaacagatcgaaattttaatacttctttttttgatcctgctggtggaggagatcctattttatttcaacatttattt---------------------------------------------------------------------------------------------------------------------------------------------------------------------------------------------------------------------------------------------------------------------------------------------------------------------------------------------------------------------------------------------------------------------------------------------------------------------------------------------------------------------------------------------------------------------------------------
>Pardosa_coloradensis
actgctataagagtattaattcgaatggaattagggaatcctggaagattgttaggtgatgatcatttgtataatgttatagttactgctcatgcttttgtgataattttttttatagtaatacctattcttattggaggttttggaaattgattagttcctttaatattaggagctccagatatatcatttcctcgaataaataatctttctttttgattgttacctccttctttgtttttattatctatatcttctatggtggaaataggagttggagctggatgaactgtttatcctcctttagcatctacagttgggcatataggaagttcaatagattttgctattttttctcttcatttagctggagcttcttctattataggggctgtaaattttatttctactattattaatatacgaatattgggaatatctatagagaaagtccctctttttgtttgatcggttttaattacagcagtattattattactttctttacccgttttagcaggtgctattactatgttgttaacagatcgaaattttaatacttctttttttgaccctgctggtggaggagatcctattttatttcaacatttattt---------------------------------------------------------------------------------------------------------------------------------------------------------------------------------------------------------------------------------------------------------------------------------------------------------------------------------------------------------------------------------------------------------------------------------------------------------------------------------------------------------------------------------------------------------------------------------------
>Pardosa_crassipalpis
------------------------------------------------------------------------------------------------------------------------------------------------------------------------------------------------------------------------------------------------------------------------------------------------------------------------------------------------------------------------------------------------------------------------------------------------------------------------------------------------------------------------------------------------------------------------------------------------------------------------------------------------------------------------------------------------------------------------------------------------------------------------------------------------------------------------------------------------------------------------------------------------------------------------------------------------------------------------------------------------------------------------------------attttataatggcggcatttcatcattaaaggaacctgttttaatcgacaacccacgataattttaactatataccgccataaaaactaatctatattttaaaataaaaagttaggtcaaggtgtaatctacattaaagtataatgggttacaatatattaaaacattttataaaaaaggatttaa
>Pardosa_distincta
actgctataagagtattaattcggatagaattaggaaatcctggaagattattaggtgatgatcatttatataatgttatagttactgctcatgcttttgtgataattttttttatagtaataccaattcttattggaggttttggaaattgattagttcctttaatattaggagctccagatatatcatttcctcgaataaataatctttctttttgattattacctccttctttatttttattatctatatcttctatagtagaaataggagttggtgctggatgaactgtttatcctcctttagcatctacagttggtcatataggaagttcaatagattttgctattttttctcttcatttagctggagcttcttctattataggggctgtaaattttatttctactattattaatatacgaatattaggaatatctatagagaaagttcctctttttgtttgatctgtattaattacagcagtattattattactttctttacctgtattagcaggtgctattactatattgttaacagatcgaaattttaatacttctttttttg-----------------------------------------------------------------------------------------------------------------------------------------------------------------------------------------------------------------------------------------------------------------------------------------------------------------------------------------------------------------------------------------------------------------------------------------------------------------------------------------------------------------------------------------------------------------------------------------------------------------------------------
>Pardosa_diuturna
actgctataagagtattaattcgaatagaattaggaaatcctgggagattattaggtgatgatcatttatataatgtaatagttactgctcatgcttttgtaatgattttttttatagtaatgccaattcttattgggggttttgggaattgattagttcctttaatattaggagctccagatatatcatttcctcggataaataatctttctttttgattattacccccttctttgtttttattatctatatcttctatagtagagataggagttggtgctggatgaactgtttatcctcctttagcatctacggttggtcatataggaagttctatagatttcgctattttttctcttcatttagctggggcttcttctattataggggctgtaaattttatttctactattattaacatacgaatattagggatatctatagaaaaggttcctctttttgtttgatcagttttaattacagcagtattattattactttctttacctgttttagcaggtgctattactatattattgacggatcgaaattttaat------------------------------------------------------------------------------------------------------------------------------------------------------------------------------------------------------------------------------------------------------------------------------------------------------------------------------------------------------------------------------------------------------------------------------------------------------------------------------------------------------------------------------------------------------------------------------------------------------------------------------------------------
>Pardosa_dorsalis
actgctataagagtattaattcgaatagaattagggaatcctggaagattattaggtgatgatcatttatataatgttatggttactgcacatgcttttgtaataattttttttatagttataccaattcttattggagggtttggaaattgattgattcctttaatgttaggagctccagatatatcatttcctcgaataaataatctttctttttgattattacctccttctttatttttattatctatatcttctatagtggaaataggagttggtgctggatgaactgtttatcctcctttagcatctacagttggtcatataggaaattctatagatttcgctattttttctcttcatttagctggggcttcttctattatgggagctgtgaattttatttctactattattaatatacgaatattaggaatgtctatagaaaaggttcctctttttgtttgatcagttttaattacagcagtattattattgctttctttacctgttttagcaggtgctattactatattattaacagatcgaaattttaatacttctttttttgatcctgctgg-------------------------------------------------------------------------------------------------------------------------------------------------------------------------------------------------------------------------------------------------------------------------------------------------------------------------------------------------------------------------------------------------------------------------------------------------------------------------------------------------------------------------------------------------------------------------------------------------------------------------
>Pardosa_dorsuncata
actgctataagagtattaattcgaatagaattagggaatcctggaagattattaggtgatgatcatttatataatgttatggttactgctcatgcttttgtaatgattttttttatagttataccaattcttattggaggatttggaaattgattgattcctttaatgttaggagctccagatatatcatttcctcgaataaataatctttctttttgattattacctccttctttatttttattatctatatcttctatagtggaaataggagttggtgctgggtgaactgtttatcctcctttagcatctacagttggtcatatagggaattctatagattttgctattttttctcttcatttagctggagcttcttctattataggagctgtgaattttatttctactattattaatatacgaatgttagggatgtctatagaaaaggttcctctttttgtttgatcggttttaattacagcagtattattactactttctttacctgttttagcgggtgctattactatattattaacagatcgaaattttaatacttctttttttg-----------------------------------------------------------------------------------------------------------------------------------------------------------------------------------------------------------------------------------------------------------------------------------------------------------------------------------------------------------------------------------------------------------------------------------------------------------------------------------------------------------------------------------------------------------------------------------------------------------------------------------
>Pardosa_eiseni
actgctataagagtattaattcgaatggaattaggaaatcctggaagattattaggtgatgatcatttatataatgttatggttactgcgcatgcttttgtaataattttttttatagttataccaattcttattggggggtttggaaattggttaattcctttaatgttaggagctccagatatatcatttcctcggataaataatctttctttttgattgttacctccctctttgtttttattatctatatcctctatagtggaaataggagttggtgctggatgaactgtttatcctcctttagcatctacggttggtcatatagggaattctatagatttcgctattttttctcttcatttagctggggcttcttctattatgggagctgttaattttatttctactattattaatatacgaatattaggtatatctatagagaaggttcctctttttgtttgatcagttttaattacagcagtattattattactttctttacctgttttagcaggtgctattactatattattaacagatcgaaattttaatacttctttttttgaccctgctgggggaggagatcctattttatttcagcatttattt---------------------------------------------------------------------------------------------------------------------------------------------------------------------------------------------------------------------------------------------------------------------------------------------------------------------------------------------------------------------------------------------------------------------------------------------------------------------------------------------------------------------------------------------------------------------------------------
>Pardosa_falcata
------------------------------------------------------------------------------------------------------------------------------------------------------------------------------------------------------------------------------------------------------------------------------------------------------------------------------------------------------------------------------------------------------------------------------------------------------------------------------------------------------------------------------------------------------------------------------------------------------------------------------------------------------------------------------------gactagaacaaaagacttaacatctcaattaatattttataaaaatatttaaattattttaattgtaaaaaaacaattttaaaaaagaaagacgataagaccctatcgaacttcactttagtttaactggggcagttaattaattaacatttttaaatactttttgacctaataataaaataattaagttaccgtagggataacagcgtaataaaatttttaagatcttatttaaaaaagattgcgacctcgatgttgatttaatttgcaatataattaaggaagtctgttcgacttttaaaaaattacatgatttgagttcagaccggtgtaaac------------------------------------------------------------------------------------------------------------------------------------------------------------------------------------------
>Pardosa_falcifera
---------------------------------------------------------------------------------------------------------------------------------------------------------------------------------------------------------------------------------------------------------------------------------------------------------------------------------------------------------------------------------ggtgcttcttctattataggggctgtaaattttatttctactattattaatatacgaatattgggaatatctatagagaaagttcctctttttgtttgatcagtattaattacagcagtattattattactttctttacctgttttagcaggtgctattactatattattaacagatcgaaattttaatacttctttttttgatcctgctggtggtggagatccaattttatttcaacatttattt------gcttgtgctaaggtagcataataatttcttttaattaaagactagaacaaaaggtttaacatctcaattaatattttttaaaaatatttaaattattttaattgtaaaaaaacaattttaaaaaagaaagacgataagaccctatcgaactttactttagtttaactggggcagttaattaattattatttttaaatatactttgacctaataataaaataatcaagttaccgtagggataacagcgtaataaaatttttaagttcttatttaaaaaagattgcgacctcgatgttgatttaataagcaatataattaaggaagtctgttcgacttttaaaaaattacatgatctg-------------------------------------------------------------------------------------------------------------------------------------------------------------------------------------------------------------
>Pardosa_ferruginea
actgctataagagtattaattcgaatggaattaggaaatcctggaagattattaggtgatgatcatttatataatgttatagttactgcacatgcttttgtaataattttttttatagtaataccaattcttattggagggtttggaaattgattgattcctttaatattaggagctccagatatatcatttcctcgaataaataatctttctttttggttattacctccttctttgtttttattatctatatcttctatagtggaaataggagttggtgctgggtgaactgtttatcctcctttagcatctacagttggtcatatagggagttctatggattttgctattttttctcttcatttggctggggcttcttctattataggagctgtaaattttatttctactattattaatatacgaatattagggatatctatagaaaaggttcctctttttgtttgatcagttttaattacagcagtattattattactttctttacctgttttagcaggtgctattactatattattgacagatcgaaattttaatacttctttttttgatcctgctggtggaggggatcctattttgtttcaa------------------------------------------------------------------------------------------------------------------------------------------------------------------------------------------------------------------------------------------------------------------------------------------------------------------------------------------------------------------------------------------------------------------------------------------------------------------------------------------------------------------------------------------------------------------------------------------------
>Pardosa_foveolata
------------------------------------------------------------------------------------------------------------------------------------------------------------------------------------------------------------------------------------------------------------------------------------------------------------------------------------------------------------------------------------------------------------------------------------------------------------------------------------------------------------------------------------------------------------------------------------------------------------------------------------------------------------------------------------------------------------------------------------------------------------------------------------------------------------------------------------------------------------------------------------------------------------------------------------------------------------------------------------------------------------------------------------tatttataatggcggcatttcatcattaaaggaacctgttctaatcgacaatccacgataattttaactatataccgccataaaaactaatttatattttaaaataaaaagttaggtcaaggtgtaatctatatttaagtataatgggttacattatattaaaataatttataaaaaaggatttaa
>Pardosa_fulvipes
actgctataagagtattaattcgaatagaattaggaaatcctggaagattattaggtgatgatcatttatataatgttatagttactgctcatgcttttgtaataattttttttatagtaataccaattcttattggaggttttgggaattgattggttcctttaatattaggagctccagatatatcatttcctcgaataaataatctttctttttgattattacctccttctttatttttattatctatatcttctatagtagaaataggggttggtgctgggtgaactgtttatcctcctttagcatctacagttggtcatataggaaattcaatggattttgctattttttctcttcatttggctggggcttcttctattataggggctgtgaattttatttctactattattaatatacgaatattaggtatatcttttgaaaaggttcctctttttgtttgatcagttttaattacagcagtattattattactttctttacctgttttagcaggtgctattactatattattaacagatcgaaattttaatacttctttttttgatcctgctggtggaggggatcctattttatttcaacatttattt---------------------------------------------------------------------------------------------------------------------------------------------------------------------------------------------------------------------------------------------------------------------------------------------------------------------------------------------------------------------------------------------------------------------------------------------------------------------------------------------------------------------------------------------------------------------------------------
>Pardosa_furcifera
actgctataagagtattaattcgaatggaattagggaatcctggaagattgttaggtgatgatcatttgtataatgttatagttactgctcatgcttttgtaataattttttttatagtaatacctattcttattgggggttttggaaattgattagttcctttaatattgggagctccagatatatcatttcctcgaataaataatctttctttttgattgttaccaccttctttgtttttattatctatatcttctatagtagaaataggagttggggctggatgaactgtttatcctcctttggcatctacggttggacatataggaagttcaatagattttgctattttttctcttcatttagctggagcttcttctattataggggctgtaaattttatttctactattattaatatacggatattaggaatatctatagaaaaggttcctctttttgtatgatcagttttaattacagcagtattattattactttctttacctgttttagcaggtgctattactatattgttaacagatcgaaattttaatacttcttttt--------------------------------------------------------------------------------------------------------------------------------------------------------------------------------------------------------------------------------------------------------------------------------------------------------------------------------------------------------------------------------------------------------------------------------------------------------------------------------------------------------------------------------------------------------------------------------------------------------------------------------------
>Pardosa_fuscula
actgctataagagtattaattcgaatggaattaggaaatcctgggagattgttaggtgatgatcatttatataatgtaatagttactgctcatgcttttgtaataattttttttatagtaatacctattcttattggaggttttggaaattgattagttcctttgatattaggggctccagatatatcgttccctcgaataaataatctttctttttgattattacctccttctttgtttttattatctatatcttctatagtagaaataggagttggtgctggatgaactgtttatcctcctttagcgtctacagttggacatataggaagttcaatagattttgctattttttctcttcatttagctggggcttcttctattataggggctgtaaattttatttctactattattaatatacgaatattaggaatatctatggaaaaaattcctctttttgtttggtcagttttgattacggcagtattattattactttctttacctgttttagcgggtgctattactatattgttaacggatcgaaattttaatacttctttttttg-----------------------------------------------------------------------------------------------------------------------------------------------------------------------------------------------------------------------------------------------------------------------------------------------------------------------------------------------------------------------------------------------------------------------------------------------------------------------------------------------------------------------------------------------------------------------------------------------------------------------------------
>Pardosa_giebeli
actgctataagagtattaattcgaatagaattaggaaatcctggaagattattaggtgatgatcatttatataatgttatggttactgcgcatgcttttgtaataattttttttatagttataccaattcttattggagggtttggaaattggttaattcctttaatgttaggagctccagatatatcatttcctcgaataaataatctttctttttgattgttacctccctctttgtttttattatctatatcctctatagtggaaataggagttggtgctgggtgaactgtttatcctcctctagcatctacggttggtcatataggaaattctatagatttcgctattttttctcttcatctagctggggcttcttctattataggagctgttaattttatttctactattattaatatacgaatgttaggtatatctatagaaaaggttcctctttttgtttggtcagttttaattacagcagtattattattactttctttacctgttttagcaggagctattactatattattaacagatcgaaattttaatacttctttttttgaccctgctgggggaggagatcctattttatttcaacatttattt---------------------------------------------------------------------------------------------------------------------------------------------------------------------------------------------------------------------------------------------------------------------------------------------------------------------------------------------------------------------------------------------------------------------------------------------------------------------------------------------------------------------------------------------------------------------------------------
>Pardosa_glacialis
actgctataagagtattaattcgaatggaattagggaatcctggtagattgttaggtgatgatcatttgtataatgttatagttactgctcatgcttttgtaataattttttttatagtaatgcctattcttattggaggttttggaaattgattagttcctttaatattaggagctccagatatatcatttcctcgaataaataatctttctttttgattattacctccttctttatttttgttatctatatcttctatagtagaaataggagttggggctgggtgaactgtttatcctcctttagcgtctacagttgggcacataggaaattcaatagattttgctattttttctcttcatttagctggagcttcttctattataggagctgtaaattttatttctaccattattaatatacgaatattaggaatatctatagagaaggttcctctttttgtttgatcagttttaattacagcagtattattattactttctttacctgttttagcaggtgctattactatattattaacagatcgaaattttaatacttctttttttg-----------------------------------------------------------------------------------------------------------------------------------------------------------------------------------------------------------------------------------------------------------------------------------------------------------------------------------------------------------------------------------------------------------------------------------------------------------------------------------------------------------------------------------------------------------------------------------------------------------------------------------
>Pardosa_groenlandica
------------------------atagaattaggaaatcctggaagattgttaggtgatgatcatttatataatgttatagttactgctcatgcttttgtaataattttttttatagtaatacctattcttattggaggttttggaaattggttagttcctttaatattaggagctccagatatatcatttcctcgaataaataatctttctttttgattgttacctccttctttgtttttattatctatatcttctatagtagagataggagttggggctggatgaactgtttatcctcctttagcatctacggttggacatataggaagttcaatagattttgctattttttctcttcatttagctggagcttcttctattataggggctgtgaattttatttctactattattaatatacgaatattagggatgtctatagaaaaggttcctctttttgtatgatcagttttaattacagcagtgttattattactttctttacctgttttagcaggtgctattactatattgttaacagatcgaaattttaacacttctttttttgaccctgctggagggggggatcctattttatttcaacatttattt---------------------------------------------------------------------------------------------------------------------------------------------------------------------------------------------------------------------------------------------------------------------------------------------------------------------------------------------------------------------------------------------------------------------------------------------------------------------------------------------------------------------------------------------------------------------------------------
>Pardosa_hamifera
---------------------------------------------------------------------------------------------------------------------------------------------------------------------------------------------------------------------------------------------------------------------------------------------------------------------------------------------------------------------------------ggggcttcttctattataggagctgttaattttatttctactattattaatatacgaatattaggaatatctatagagaaagttccactttttgtttggtcggtattaattactgcagtattattgttactttctttacctgtattagcaggtgctattactatattattaacagatcgaaattttaatacttctttttttgaccctgctgggggaggggatcctattttatttcaacatttattt---------tgtgctaaggtagcataataatttcttttaattaaagactagaacaaaaggtttaacatctcaattaatatcttataagaatatttaaattattttaattgtaaaaaaacaatttttaaaaagaaagacgataagaccctatcgaactttactttagtttaactggggaagttaattaattattatttttcaatattttttgacctaataacaaaataattaagttaccgtagggataacagcgtaataaaatttttaagatcttatttaaaaaagattacgacctcgatgttgatttaatatgcaatataattaaggaagtctgttcgacttttaaaaaattacatgatctg-------------------------------------------------------------------------------------------------------------------------------------------------------------------------------------------------------------
>Pardosa_hedini
actgctataagagtattaattcgaatggaattaggaaatcctggaagtttattaggtaatgatcatatatataatgttatggttactgctcatgcttttgtgataattttttttatagtaataccaattcttattggtggttttggaaattggttagttcctttaatattaggggccccagatatatcatttcctcgaatgaataatctttctttttgactcttacctccatctttatttttattatctatatcttctatagtagaaataggagttggtgctggatgaactgtttaccctcctttagcatctacagttggtcatataggaagttcgatagattttgctattttttctcttcatttagctggagcttcttctattataggtgctgtaaattttatttctactattattaatatacgaatattaggaatatctatagaaaaagtacctctttttgtttgatcagttttaattacagcagtgttgttattactttctttacctgttttagcaggtgctattactatattattaacagatcgaaattttaatacctcttt-------------------------------------------------atagccgcttgtgctaaggtagcataataatttcttttaattaaagactagaacaaaaggtttaacatctcaattaatatttctaaaaaatatttaaattattttaattgtaaaaaaacaattttaaaaaagaaagacgataagaccctatcgaactttactttagtttaactggggcagttaattaattattatttttaaatgttttttgacctaataacaaaataatcaagttaccgtagggataacagcgtaatataatttttaagatcttatttaaaaaagattgcgacctcgatgttgatttaataagcaatataattaaggaagtctgttcgactttaaaaaaattacatgatctgagtcaaaaccccggga---taattataatggcggcatttcatcattaaaggaacctgttttaatcgacaacccacgttaattttaactatataccgccataaaaactaatttatattttcaaataaaaagttaggtcaaggtgtaatctatattaaagtataatgggttacattatattaaaatattttataaaaaaggatttaa
>Pardosa_herbosa
actgctataagagtattaattcgaatggaattgggaaatcctggtagattattaggtgatgatcatttatataatgttatagttactgctcatgcttttgtaataattttttttatagtaatgccaattcttattggaggttttgggaactgactagttcctttaatgttaggggctccagatatatcatttcctcgaataaataatctttctttttgacttttacctccttctttatttttattatctatatcttctatagtggaaataggagttggtgctggatgaaccgtttatcctcctttagcgtctacagttggtcatataggaagttcaatagattttgctattttttctcttcatttagcaggagcttcttctattataggtgctgtaaattttatttctactattattaatatacgaatattaggaatatctatagaaaaggttcctctttttgtttgatcagttttaattacagcagtactattattactttctttacctgtattagcaggtgctattactatattattaacagatcgtaattttaatacttctttttttgatccctgctggggaggagatcc----------------------atagccgcttgtgctaaggtagcataataatttcttttaattaaagactagaacaaaagatttaacatctcaattaattttttaaaaaaatatttaaattattttaattgtaaaaaaacaattttaaaaaagaaagacgataagaccctatcgaactttactttagtttaactggggtagttaattaattattattttttaatactttttgacctaataataaaataattaagttaccgtagggataacagcgtaataaaatttttaagatctcatttaaaaaagattgcgacctcgatgttgatttaataagcaatataattaaggaagtctgttcgactttaaaaaaattacatgatctgagccaacccccggaga---------------------------------------------------------------------------------------------------------------------------------------------------------------------------------------------
>Pardosa_hortensis
actgctataagagtattaattcgaatagaattaggaaatcccgggagattattaggtgatgatcatttatataatgttatggttactgctcatgcttttgtaatgattttttttatagtaataccaattcttattggagggtttgggaattgattagttcctttaatattaggtgctccagatatatcatttcctcgaataaataatctttctttttgattattacctccttctttgtttttattgtctatatcttctatagtagaaataggagttggtgctggatgaactgtttatcctcctttagcatctacggttggtcatataggaagttcaatagattttgctattttttctcttcatttggctggggcttcttctattataggtgctgtaaattttatttctactattattaatatacgaataataggaatatctatagagaaagttcctctttttgtttgatcagtattaattacggcggtattattattgctttctttaccggttttagcaggtgctattactatattattgacagatcgtaattttaatacttctttttttgatcctgctggaggtggtgatcctattttatttcaacatttgttt----------------------------------------------------------------------------------------------------------------------------------------------------------------------------------------------------------------------------------------------------------------------------------------------------------------------------------------------------------------------------------------------------------------------------------gttataatcgacaatccacgttaattttaactatataccgccataaaaactaatttatatttttaaataaaaagttaggtcaaggtgtaatctatattaaagtataatgggttacattatattaaaatattatataaaaaaggatttaa
>Pardosa_hyperborea
actgctataagagtattaattcgaatggaattaggtaatcctgggagattattaggtgatgatcatttatataatgttatagttactgctcatgcttttgtaatgattttttttatagtaataccaattcttattgggggttttggaaattggttagttcctttaatattaggagctccggatatatcatttcctcgaataaataatctttctttttgattattaccaccttcattatttttattgtcaatatcctctatagtagaaataggagttggtgctggatgaactgtttatcctcctttagcatctacggttggtcatataggaagttcaatggattttgctattttttctcttcatttagctggtgcttcttctattataggggctgtaaattttatttctactattattaatatacgaatattaggaatatctatagaaaaagttcctctttttgtttgatcagttttaattacggcagtactattgttgctttctttacctgtattagcaggtgctattactatattattaacagatcgaaattttaatacttctttttttg-----------------------------------------------------------------------------------------------------------------------------------------------------------------------------------------------------------------------------------------------------------------------------------------------------------------------------------------------------------------------------------------------------------------------------------------------------------------------------------------------------------------------------------------------------------------------------------------------------------------------------------
>Pardosa_injucunda
------ataagagtattaattcgaatggaattgggaaatcctggaagattgttaggtgatgatcatttatataatgtaatggttactgctcatgcttttgtaatgattttttttatagtaataccaattcttattggtggatttggaaactgattagttcctttaatgttaggggctcctgatatatcttttcctcgaataaataatctttctttttgattgttacctccttctttatttttattgtctatatcttctatagtggagataggtgttggtgcgggttgaactgtttatccaccactggcatctacagtggggcatataggaagttctatagattttgctattttttctcttcacttggctggggcttcttctattataggggctgttaattttatttctactatcattaatatacgaatattaggaatatctatagaaaaggttcctttatttgtttggtcggtgttgattactgcagttttattgttactttctttacctgttttagcaggagctattactatgttattaactgatcgaaattttaatacttctttttttgatcctgctggtggaggagatccaatcttatttcagcatttattt---------------------------------------------------------------------------------------------------------------------------------------------------------------------------------------------------------------------------------------------------------------------------------------------------------------------------------------------------------------------------------------------------------------------------------------------------------------------------------------------------------------------------------------------------------------------------------------
>Pardosa_isago
------------------------------------------------------------------------------------------------------------------------------------------------------------------------------------------------------------------------------------------------------------------------------------------------------------------------------------------------------------------------------------------------------------------------------------------------------------------------------------------------------------------------------------------------------------------------------------------------------------------------------------------------------------------------------------------------------------------------------------------------------------------------------------------------------------------------------------------------------------------------------------------------------------------------------------------------------------------------------------------------------------------------------------taattattatggcggcatttcatcattaaaggaacctgttttaatcgacaatccacgttaactttaactatataccgccataaaaactaatttatattttcaaataaaaagttaggtcaaggtgtaatctatattaaagtataatgggttacattttattaaaacattttataaaaaaggatttaa
>Pardosa_italica
---------------------------------------------------------------------------------------------------------------------------------------------------------------------------------ccagatatatcatttcctcgaataaataatctttctttttggttgttaccgccttctttatttttgttatctatatcttctatagtagaaataggagttggtgctggatgaactgtttatcctcctttagcatctacggttggtcatataggaagttcaatggattttgctattttttctcttcatttagctggagcttcttctattatgggggctgtaaattttatttctactattattaatatacgaatattagggatgtctatagagaaagttcctctttttgtttggtcagttttaattacggcagtattattattactttctttacctgttttagcaggtgctattactatactattaacagatcgaaattttaatacttctttttttgatcctgctggtggaggggatcctattttatttcaacatttatttatagccgcttgtgctaaggtagcataataatttcttttaattaaagactagaacaaaaggtttaacatctcaattaatattttattaaaatttttaaattattttaattgtaaaaaaacaattttaaaaaagaaagacgataagaccctatcgaactttactttagtttaactggggcagttaattaattattatttttaaatatactttgacctaataataaaataattaagttaccgtagggataacagcgtaataaaattttaaagttcttatttaaaaaagattgcgacctcgatgtttatttaatatgcagtataattaaggaagtctgttcgacttttaaaaaattacatgatttgagttcagaccggtgtaaac------------------------------------------------------------------------------------------------------------------------------------------------------------------------------------------
>Pardosa_jambaruensis
---------------------------------------------------------------------------------------------------------------------------------------------------------------------------------cctgatatgtcttttcctcgaataaataatctttctttttgattattacctccttctttatttttattatctatatcttcaatagtggaaataggtgttggtgctggttgaactgtttatccaccattagcatcaacggtaggtcatataggaagttcaatggattttgctattttttctttacatttggctggggcttcttctattataggggctgtaaattttatttctactattattaatatacgaatattaggaatatctatagataaggttcctctttttgtttgatcagtattaattactgcagttttattgttactttctttacctgttttagcaggagctattactatgttattgacggatcgaaattttaatacttctttttttgaccctgctgggggaggagatccaattttatttcaacatttatttatagccgcttgtgctaaggtagcataataatttcttttaattaaagactagaacaaaagacttaacatctcaactaatattttttaaaaatatttaaattattttaattgtaaaaaaacaattttaaaaaagaaagacgataagaccctatcgaactttactttagtttaactggggaagttaatcaattaacacttttaaatattttttgacctaataaaaaaataattaagttaccgtagggataacagcgtaataaaattttctagatcttatttaaaaaagattgcgacctcgatgttgatttaataagcaatataattaaggaagtctgttcgacttttaaaaaattacatgatttgagttcagaccggtgtaaac------------------------------------------------------------------------------------------------------------------------------------------------------------------------------------------
>Pardosa_koponeni
---------------------------------------------------------------------------------------------------------------------------------------------------------------------------------ccanananatcanttccncnnanaaannannnttnnttttgattattacctccntntttatttttnttannnanatnttccanagngganannggngntggtgnngggtnaanngnttntcctccnttagnannnanggttggtnanatnggaanttcnanggnntttgcnattttttctcttcatttggcnggagcttnttctnttataggggctgtaaattttatttctactattataaatatacgaataataggaatatctttagaaaaagttcctctttttgtttgatcagttttaattacagcagtattattattactttctttacctgttttagcaggtgctattactatattattaacagatcgaaattttaatacttctttttttgatcctgctggtgggggagatcctattttatttcaacatttattt---------------------------------------------------------------------------------------------------------------------------------------------------------------------------------------------------------------------------------------------------------------------------------------------------------------------------------------------------------------------------------------------------------------------------------------------------------------------------------------------------------------------------------------------------------------------------------------
>Pardosa_labradorensis
actgctataagagtattaattcgaatggaattagggaatcctggaagattgttaggtgatgatcatttgtataatgttatagttactgctcatgcttttgtaataattttttttatagtaatacctattcttattgggggttttggaaattgattagttcctttaatattaggagctccagatatatcatttcctcgaataaataatctttctttttgattgttaccaccttctttgtttttattatctatatcttctatagtagaaataggagttggggctggatgaactgtttatcctcctttggcatctacggttggacatataggaagttcaatagattttgctattttttctcttcatttagctggagcttcttctattataggggctgtaaattttatttctactattattaatatacggatattaggaatatctatagaaaaggttcctctttttgtatgatcagttttaattacagcagtattattattactttctttacctgttttagcaggtgctattactatattgttaacagatcgaaattttaatacttctttttttg-----------------------------------------------------------------------------------------------------------------------------------------------------------------------------------------------------------------------------------------------------------------------------------------------------------------------------------------------------------------------------------------------------------------------------------------------------------------------------------------------------------------------------------------------------------------------------------------------------------------------------------
>Pardosa_lapidicina
actgctataagagtattaattcgaatggaattaggaaatcctgggagattattaggtgatgatcatttatataatgtaatagttactgctcatgcttttgtgataattttttttatagttataccaattcttattggaggttttggaaattgattggttcctttaatattaggagctcctgatatgtcatttcctcgaataaataatctttctttttgattattacctccttcattatttttattatctatatcttctatagtagagataggggttggtgctgggtgaactgtttatcctccattagcatctacagttggtcatataggaagttctatggattttgctattttttctcttcatttagctggtgcttcttctattataggggctgtaaattttatttctactattattaatatacggatattgggaatatctatagagaaagttcctctttttgtttgatcagttttaattacggcggtattattattgctttctttacctgtattagcaggtgctattactatattgttgacagatcgaaattttaatacttctttttttg-----------------------------------------------------------------------------------------------------------------------------------------------------------------------------------------------------------------------------------------------------------------------------------------------------------------------------------------------------------------------------------------------------------------------------------------------------------------------------------------------------------------------------------------------------------------------------------------------------------------------------------
>Pardosa_lapponica
actgctataagagtattaattcgaatggaattaggaaatcctgggagattattgggtgatgatcatttatataatgttatagttactgctcatgcttttgtaataattttttttatagtaatacctattcttattggaggttttgggaattgattagttcctctaatattaggagctccagatatatcatttcctcgaataaataatctttctttttggttattacctcnttctttgtttttattatctatatcttctatagtagaaataggagttggtgctggatgaactgtttatcctcctttagcatctacagttggacatataggaaattcaatagattttgctattttttctcttcatttagctggggcttcttctattataggggctgtgaattttatttctactattattaatatacggatattgggaatatctatggagaaagttcctctttttgtttggtcagttttgattacagcggtattattattactttctttacctgttttagcaggtgctattactatattattaacagatcgaaattttaatacttctttttttg-----------------------------------------------------------------------------------------------------------------------------------------------------------------------------------------------------------------------------------------------------------------------------------------------------------------------------------------------------------------------------------------------------------------------------------------------------------------------------------------------------------------------------------------------------------------------------------------------------------------------------------
>Pardosa_lasciva
actgctataagagtattaattcgaatagaattaggaaatcctggaagattattaggtgatgatcatttatataatgttatggttactgcgcatgcttttgtaataattttttttatagtaataccaattcttattggagggtttggaaattggttaattcctttaatgttaggagctccagatatgtcatttcctcggataaataatctttctttttgattattacctccctctttgtttttattatctatatcctctatagtggaaataggagttggtgctgggtggactgtttatcctcctttagcatctacggttggtcatataggaaattctatagatttcgctattttttctcttcatttagctggggcttcttctattatgggagctgttaattttatttctactattattaatatacgaatattaggtatatctatagaaaaggttcctctttttgtttgatcagttttaattacggcagtattattattactttctttacctgttttagcaggtgctattactatattattaacagatcgaaattttaatacttctttttttgatcctgctgggggaggagatcctattttatttcaacatttattt---------------------------------------------------------------------------------------------------------------------------------------------------------------------------------------------------------------------------------------------------------------------------------------------------------------------------------------------------------------------------------------------------------------------------------------------------------------------------------------------------------------------------------------------------------------------------------------
>Pardosa_laura
actgctataagagtattaattcgaatggaattaggaaatcctggaagtttattaggtaatgatcatatatataatgttatagttactgctcatgcttttgtaataattttttttatagtaataccaattcttattggtggctttggaaattggttagttcctttaatattaggggctccagatatatcatttcctcgaatgaataatctttctttttgacttttacctccatctttgtttttattatcaatatcttctatagtagaaataggagttggtgctggatgaactgtttatcctcctttagcatctacagttggtcatataggaagttcgatagattttgctattttttctcttcatttagctggagcttcttctattataggtgctgtaaattttatttctactattattaatatacgaatattgggaatatctatagaaaaagtacctctttttgtttgatcagttttaattacagcagtattattattactttctttacctgttttagcaggtgctattactatattattaacagatcgaaattttaatacttctttttttgatcctgctggtggaggggatcctattttatttcaacatttgtttatagccgcttgtgctaaggtagcataataatttcttttaattaaagactagaacaaaaggtttaacatctcaattaatgtttagtaaaaatatttaaattattttaattgtaaaaaaacaattttaaaaaagaaagacgataagaccctatcgaactttactttagtttaactggggcagttaattaattattatttttaaatatcctttgacctaataataaaataactaagttaccgtagggataacagcgtaataaaatttttaagatcttatttaaaaaagattgcgacctcgatgttgatttaatatgcaatataattaaggaagtctgttcgacttttaaaaaattacatgatctgagttc--------------ttattataatggcggcatttcatcattaaaggaacctgttttaatcgacaacccacgttaattttaactatataccgccattaaaactaatttatatttttaaataaaaagttaggtcaaggtgtaatctatattaaagtataatgggttacaatatatcaaaatatattataaaaaaggatttaa
>Pardosa_lugubris
---------------------------------------------------------------------------------------------------------------------------------------------------------------------------------------------------------------------------------------------------------------------------------------------------------------------------------------------------------------------------------------------------------------------------------------------------------------------------------------------------------------------------------------------------------------------------------------------------------------------------------------------------------------------------------------------------------------------------------------------------------------------------------------------------------------------------------------------------------------------------------------------------------------------------------------------------------------------------------------------------------------------------------------ttattatggcggcatttcatcattaaaggaacctgttttaatcgacaatccacgttaattttaactatataccgccataaaaattaatttatatttataaataaaaagttaggtcaaggtgtaatctatattaaagtataatgggttacattatactaaaatattttataaaaaaggatttaa
>Pardosa_lyrifera
------------------------------------------------------------------------------------------------------------------------------------------------------------------------------------------------------------------------------------------------------------------------------------------------------------------------------------------------------------------------------------------------------------------------------------------------------------------------------------------------------------------------------------------------------------------------------------------------------------------------------------------------------------------------------------------------------------------------------------------------------------------------------------------------------------------------------------------------------------------------------------------------------------------------------------------------------------------------------------------------------------------------------------taattattatggcggcatttcatcattaaaggaacctgttttaatcgacaatccacgttaactttaactatataccgccataaaaactaatttatattttcaaataaaaagttaggtcaaggtgtaatctatattaaagtataatgggttacattttattaaaacattttataaaaaaggatttaa
>Pardosa_mackenziana
actgctataagagtattaattcggatagaattaggaaatcctggaagattattaggtgatgatcatttatacaatgttatggttactgcacatgcttttgtaataattttttttatagttataccaattcttattgggggttttggaaattggttgattcctctaatgttaggagctccagatatatcatttcctcgaataaataatctttctttttgattattacctccttctttatttttattatctatatcttctatagtggaaataggagttggtgctgggtgaactgtttaccctcctttagcatctacagttggtcatataggaaattctatagatttcgctattttttctcttcatctagctggagcttcttctattataggagctgtgaattttatttctactattattaatatacgaatattagggatatccatagaaaaggttcctctttttgtttgatcggttttaattacagcagtattattactactttctttacctgttttagcaggtgctattactatattattaacagatcgaaattttaatacttctttttttgatcctgctggggg----------------------------------------------------------------------------------------------------------------------------------------------------------------------------------------------------------------------------------------------------------------------------------------------------------------------------------------------------------------------------------------------------------------------------------------------------------------------------------------------------------------------------------------------------------------------------------------------------------------------
>Pardosa_maisa
actgctataagagtattaattcgaatggaattaggaaatcctggaagattgttaggtgatgatcatttatataatgttatagttactgctcatgcttttgtgataattttttttatagtaataccaattcttattgggggttttggaaattgattagtgcctttaatgttaggggctccagatatatcatttcctcgaataaataatctttctttttgattattacctccttctttatttttattatctatatcttctatagtagaaataggggttggggctggatgaactgtttatcctcctttagcatctacggttggtcatatagggagttctatggattttgctattttttctcttcatttagctggggcttcttctattataggagctgtaaattttatttctactattattaatatacgaatattggggataactatggaaaaggttcctctttttgtttgatcagttttaattacagcagtattattattactttctttacctgttttagcaggtgctattactatattattaacggatcgaaattttaatacttctttttttgatcctgccgggggaggagatcctattttatttcaacatttgttt---------------------------------------------------------------------------------------------------------------------------------------------------------------------------------------------------------------------------------------------------------------------------------------------------------------------------------------------------------------------------------------------------------------------------------------------------------------------------------------------------------------------------------------------------------------------------------------
>Pardosa_metlakatla
actgctataagagtattaattcgaatagaattagggaatcctggaagattattaggtgacgatcatttatataacgttatagttactgctcatgcttttgtaataattttttttatagtaatgcctattcttattggaggttttggaaattgattagttcctttaatattaggagctccagatatatcatttcctcgtataaataatctttctttttgattattacctccttctttgtttttattatctatatcttctatagtggaaataggggttggggctggatgaactgtttatccccctttagcatctacagttgggcatataggaaattcaatagattttgctattttttctcttcatttagctggagcttcttctattataggggctgtaaattttatttctactattattaatatacgaatattaggaatatctatagaaaaagttcctctttttgtttgatccgttttaattacagcagtattgttactactttctttacctgttttagcaggtgctattactatattattaacagatcgaaattttaatacttctttttttgatcctgc----------------------------------------------------------------------------------------------------------------------------------------------------------------------------------------------------------------------------------------------------------------------------------------------------------------------------------------------------------------------------------------------------------------------------------------------------------------------------------------------------------------------------------------------------------------------------------------------------------------------------
>Pardosa_milvina
---------------------------------------------------------------------------------------------------------------------------------------------------------------------------------------------------------------------------------------------------------------------------------------------------------------------------------------------------------------------------------ggggcttcttctattataggagctgttaattttatttctactattattaatatacgaatattaggaatatctatagagaaagttcctctttttgtttgatcagtattaattactgcagtattattattactttctttacctgtattagcaggggctattaccatattattgacagatcgaaattttaatacttctttttttgatcctgctggaggaggagatcctattttatttcagcatttatttatagccgcttgtgctaaggtagcataataatttcttttaattaaagactagaacaaaaggtttaacatctcaattaatgtttcataaaaatatttaaattattttaattgtaaaaaaacaattttaaaaaagaaagacgataagaccctatcgaactttactttagtttaactggggtagttaattaattattatttttaaatattttttgacctaataataaaataattaagttaccgtagggataacagcgtaataaaatttttaagaccttatttaaaaaagattgcgacctcgatgttgatttaataagcaatatcattaaggaagtctgttcgacttttaaaaaattacatgatttg-------------------------------------------------------------------------------------------------------------------------------------------------------------------------------------------------------------
>Pardosa_mionebulosa
actgctataagagtattgattcggatggaattaggtaatcctggtagattgttaggtgatgatcatttatataatgtgatagttactgctcatgcttttgtaatgattttttttatagttataccaattcttattggtggttttggaaattgattagttcctttaatattaggagctcctgatatgtcttttcctcgtataaataatctttctttttgattattacctccttctttatttttattatcaatgtcttcaatagtagagataggtgttggagcgggttggactgtttatcctccgttagcatctacagtagggcatataggaagttcgatagattttgctattttttctcttcatttagctggggcttcttctattataggagctgtaaattttatttctactattattaatatacgaatattaggaatatctatagagaaggttcctctttttgtttgatcagtattgattactgcagttttattattactttctttacctgttttagcaggggctattactatattattaacagatcgaaattttaatacttctttttttgaccctgctggtggaggggatccaattttgtttcaacatttattt-----------------------------------------------------------------------------tattttataaaaatatttaaattattttaattgtaaaaaaacaattttaaaaaagaaagacgataagaccctatcgaacttcactttagtttaactggggcagttaattaattaacatttttaaatactttttgacctaataataaaataattaagttaccgtagggataacagcgtaataaaatttttaagatcttatttaaaaaagattgcgacctcgatgttgatttaatttgcaatataattaaggaagtctgttcgacttttaaaaaattacatgatttgagttcagaccggtgtaaac------------------------------------------------------------------------------------------------------------------------------------------------------------------------------------------
>Pardosa_mirzakhaniae
actgctataagagtattaattcgaatggaattaggaaatcctggaagattgttaggagatgatcatttatataatgttatagttactgctcatgcttttgtaataattttttttatagtaataccaattcttattggaggttttggtaattgattagttcctttaatattaggagctccggatatatcgtttcctcgaataaataatctttctttttgattattacctccttctttatttttattatctatatcttctatagtggaaataggagttggtgctggatgaactgtttatcctcctttggcatctacagttggtcatataggaagttcaatagattttgctattttttctcttcatttagctggtgcttcttctattataggggctgttaattttatttctactattattaatatacgaatactaggaatatctatagaaaaagttcctctttttgtttgatcagttttaattacggcagtattattgttactttctttacctgttttagcgggtgctattactatattattaacggatcgaaattttattacttctttttttgatcctgctggtgggggggatccaatttta------------------------------------------------------------------------------------------------------------------------------------------------------------------------------------------------------------------------------------------------------------------------------------------------------------------------------------------------------------------------------------------------------------------------------------------------------------------------------------------------------------------------------------------------------------------------------------------------------
>Pardosa_mixta
actgctataagagtattaattcggatagaattgggtaatcctgggagattgttaggagatgatcatttatataatgttatagttactgctcatgcttttgtaatgattttttttatagtaataccaattcttattggaggttttgggaattggttagttcctttaatattaggagctccggatatatcgtttcctcgaataaataatctttctttttggttattgccaccttctttatttttattatctatgtcttctatagtggaaataggagttggagctggatgaactgtttatcctcctttagcatctacagttggtcatataggaagttcaatggattttgctattttttctcttcatttagctggtgcttcttctattataggggctgtaaattttatttctactattattaatatacggatattaggaatatctatagaaaaagttcctctttttgtttgatcggttttaattacggcagtattattattactttctttacctgttttagcgggtgctattactatattattgacagatcgaaattttaatacttctttttttgaccctgctgggggaggagatccaattttatttcaacatttattt---------------------------------------------------------------------------------------------------------------------------------------------------------------------------------------------------------------------------------------------------------------------------------------------------------------------------------------------------------------------------------------------------------------------------------------------------------------------------------------------------------------------------------------------------------------------------------------
>Pardosa_modica
actgctataagagtattaattcgaatggaattagggaatcctggaagattgttaggtgatgatcatttgtataatgttatagttactgctcatgcttttgtaataattttttttatagtaatacctattcttattgggggttttgggaattgattagttcctttaatattaggagctccagatatatcatttcctcgaataaataatctttctttttgattgttaccaccttctttgtttttattatctatatcttctatagtagaaataggagttggggctggatgaactgtttatcctcctttggcgtctacagttggacatataggaagttcaatagattttgctattttttctcttcatttagctggagcttcttctattataggggctgtaaattttatttctactattattaatatacggatattaggaatatctatagaaaaggttcctctttttgtatgatcagttttaattacggcagtattattattactttctttacctgttttagcaggtgctattactatattattaacagatcgaaattttaatacttctttttttg-----------------------------------------------------------------------------------------------------------------------------------------------------------------------------------------------------------------------------------------------------------------------------------------------------------------------------------------------------------------------------------------------------------------------------------------------------------------------------------------------------------------------------------------------------------------------------------------------------------------------------------
>Pardosa_moesta
actgcaataagagtattaattcgaatagaattaggaaatcctggaagattattaggtgatgatcatttatataatgttatagttactgctcatgcttttgtaatgattttttttatagtaataccaattcttattggaggttttggaaattgattggttcctttaatattaggagctccagatatatcatttcctcgaataaataatctttctttttgattattacctccttctttgtttttattatctatatcttctatggtagaaataggagttggtgctgggtgaactgtttatcctcctttagcttctacggttggtcatatagggagttctatagattttgctattttttctcttcatttagctggggcttcttctattataggagctgtaaattttatttctactattattaatatacgaatattaggcatatctatagaaaagattcctctttttgtttgatcagttttaattacagcggtattattattactttctttacctgtattagcaggtgctattactatattgttaacggatcgaaattttaatacctcttttt--------------------------------------------------------------------------------------------------------------------------------------------------------------------------------------------------------------------------------------------------------------------------------------------------------------------------------------------------------------------------------------------------------------------------------------------------------------------------------------------------------------------------------------------------------------------------------------------------------------------------------------
>Pardosa_monticola
actgctataagagtattaattcgaatagaattaggaaatcctggaagattgttaggagatgatcatttatataatgttatagttactgctcatgcttttgtaatgattttttttatagtaataccaattcttattggaggttttggaaattgattagttcctttaatattaggagctccggatatatcgtttcctcgaataaataatctttctttttgattattacctccttctttatttttattatctatatcttctatagtggaaataggagttggtgctggatgaactgtttatcctcctttagcatctacggttggtcatataggaagttcaatggattttgctattttttctcttcatttagctggtgcttcttctattataggagctgtaaattttatttctactattattaatatacgtatattagggatgtctatagaaaaagttcctctttttgtttgatcagttttaattacggcagtattattattgctttctttacctgttttagcaggtgctattactatattattgacagatcgaaattttaatacttctttttttgatcctgctgggggaggagatccaattttgtttcaacatttattt---------------------------------------------------------------------------------------------------------------------------------------------------------------------------------------------------------------------------------------------------------------------------------------------------------------------------------------------------------------------------------------------------------------------------------------------------------------------------------------------------------------------------------------------------------------------------------------
>Pardosa_morosa
actgctataagagtattaattcgaatggaattaggaaatcctggaagattattaggtgatgatcatttatataatgttatagttactgctcatgcttttgtaataattttttttatagtaataccaattcttattggagggtttggaaattgattagttcctttaatattaggagctccagatatatcattccctcgaataaataatctttctttttgattattacctccttctttgtttttattatctatatcttctatagtagagataggggttggagctggatggactgtatatcctcctttagcatctacagttggtcatataggaagttctatggattttgctattttttctcttcatttagctggggcttcttctattataggtgctgtaaattttatttctactattattaatatacgaatattagggatatctatagagaaagttccactttttgtttggtcagttttaattacagcagtattattattgctttctttacctgttttagcaggtgctattactatattattaacggatcgtaattttaatacttctttttttgaccctgctgggggaggggatcctattttatttcaacatttattt---------------------------------------------------------------------------------------------------------------------------------------------------------------------------------------------------------------------------------------------------------------------------------------------------------------------------------------------------------------------------------------------------------------------------------------------------------------------------------------------------------------------------------------------------------------------------------------
>Pardosa_mulaiki
actgctataagagtattaattcgaatggaattaggaaatcctggaagattgttaggtgatgatcatttatataatgttatagttactgctcatgcttttgtaataattttttttatagtaatacctattcttattgggggttttggaaattgattagttcctttaatgttaggagctccggatatatcatttcctcgaataaataatctttctttttggttgttacctccttctttgtttttattatctatatcttctatggtagaggtaggagttggtgctggatgaactgtttatcctcctttagcgtctacagttggacatataggaagttcgatagattttgctattttttctcttcatttagctggggcttcttctattataggggctgtaaattttatttctactattattaatatacgaatattaggaatatctatagaaaaggttcctctttttgtttgatcggttttaattacagcggtattattattactttctttacctgttttagcaggtgctattactatattattaacggatcgaaattttaatacttctttttttg-----------------------------------------------------------------------------------------------------------------------------------------------------------------------------------------------------------------------------------------------------------------------------------------------------------------------------------------------------------------------------------------------------------------------------------------------------------------------------------------------------------------------------------------------------------------------------------------------------------------------------------
>Pardosa_naevia
actgctataagagtattaattcgaatggaattaggaaatcctgggagattgttaggtgatgatcatttatataatgtaatggttactgctcatgcttttgtaatgattttttttatagtaataccaattcttattggtggatttgggaattggttagttcctttaatattaggagctcctgatatatcttttcctcgaataaataatctttctttttgattattacctccttctttatttttgttatccatatcttctatagtagagataggtgttggtgcgggttgaactgtttatccacctttagcatctacagtgggacatatagggaattctatagattttgctattttttctcttcatttagctggggcttcttctattataggagctgttaattttatttctactattattaatatacgaatattaggaatatctatagaaaaggttcccttatttgtttgggctgtgttaattactgcggttttattattactttctttacctgttttagcgggagctattacaatattattaactgagcgaaattttaatacttctttttttgatcctgctggaggaggagatccaattttatttcaacatttattt---------------------------------------------------------------------------------------------------------------------------------------------------------------------------------------------------------------------------------------------------------------------------------------------------------------------------------------------------------------------------------------------------------------------------------------------------------------------------------------------------------------------------------------------------------------------------------------
>Pardosa_nigra
actgctataagagtattaattcgaatagaattagggaatcctgggaaattgttaggtgatgatcatttatataatgttatggttactgcgcatgcatttgtaataattttttttatagttataccaattcttattggagggtttggaaattgattgattcctttaatgttaggagctccagatatatcatttcctcgaataaataatctttctttttgattgttgcctccttctttgtttttattatctatatcttctatggtggaaataggagttggtgctggatgaactgtttatcctcctttagcatctacagttggtcatatgggaaattctatggattttgctattttttctcttcatttagctggggcttcttccattataggagctgtgaattttatttctactattattaatatacgaatgttaggaatgtctatagaaaagattcctctttttgtttgatcagttttaattacagcagtattattattactttctttacctgttttagcaggtgctattactatattattgacagatcgaaattttaatacttctttttttgatcctgctggtgggggtgatcctattttatttcaacatttattt----------------------------------------------------------------------------------------------------------------------------------------------------------------------------------------------------------------------------------------------------------------------------------------------------------------------------------------------------------------------------------------------------------------------------------gttctaatcgacaatccacgttaattttaactatataccgccataaaaactaatttatatttttaaataaaaagttaggtcaaggtgtaatctatattaaagtataatgggttacattatattaaaatattttataaaaaagaatttaa
>Pardosa_nigriceps
actgctataagagtattaattcgaatggaattaggaaatcctggaagattattaggtgatgatcatttatataatgttatagttactgctcatgcttttgtaataattttttttatagtaataccaattcttattgggggttttggaaattgattagtacctttaatgttaggggctccagatatatcattccctcgaataaataatctttctttttgattattacctccttctttatttttattatctatatcttctatagtagaaataggagttggggctggatggactgtttatcctcctttagcatctacagttggtcatataggaagttctatggattttgctattttttctcttcatttagctggggcttcttctattataggagctgtaaattttatttctactattattaatatacgaatattagggatgactatggaaaaggttcctctttttgtttgatcagttttaattacagcagtattattattactttctttacctgttttagcaggtgctattactatattattaacggatcgaaattttaatacttctttttttgatcctgccgggggaggagatcctattttatttcaacatttgtttatggccgcttgtgctaaggtagcataataatttcttttaattaaagactagaacaaaaggtttaacatctcaattaatattttataaaaatatttaaattattttaattgtaaaaaaacaattttaaaaaagaaagacgataagaccctatcgaactttactttagtttaactggggtagttaattaattattatttttaaatattttttgacctaataataaaataattaagttaccgtagggataacagcgtaataaaatttttaagatcttatttaaaaaagattgcgacctcgatgttgatttaatatgcagtataattaaggaagtctgttcgacttttaaaaaattacgtgatctgagttcagaccgg-------------------------------------------------------------------------------------------------------------------------------------------------------------------------------------------------
>Pardosa_ontariensis
actgctataagagtattaattcgaatggaattaggaaatcctggaagattgttaggtgatgatcatttgtataatgttatggttactgctcatgcttttgtaataattttttttatagtaatacctattcttattggaggtttcggaaattgattagttcctttaatattaggggctccagatatgtcatttcctcgaataaataatctttctttttgattgttacctccttctttgtttttattgtctatatcttctatggtggaaataggagttggggctggatgaactgtctatcctcctttagcatctacagttggacatataggaagttcaatagattttgctattttttctcttcatttagctggggcttcttctattataggggctgtaaattttatttctactattattaatatacgaatattgggaatatctatagaaaaagtccctctttttgtttgatcagtcttaattacagcagtattattattactttctttacctgttttagcgggtgctattactatattgttaacagatcgaaattttaatacttctttttttgaccctgctggtggaggggatcctattttatttcaacatttattt---------------------------------------------------------------------------------------------------------------------------------------------------------------------------------------------------------------------------------------------------------------------------------------------------------------------------------------------------------------------------------------------------------------------------------------------------------------------------------------------------------------------------------------------------------------------------------------
>Pardosa_oreophila
actgctataagagtattaattcgaatggaattaggtaatcctgggagattattaggtgatgatcatttatataatgttatagttactgctcatgcttttgtaataattttttttatagtaataccaattcttattgggggttttggaaattgattagttcctttaatattaggagctccggatatatcatttcctcgaataaataatctttctttttgattgttacctccttctttgtttttattatcaatatcctctatagtagaaataggagttggtgctggatgaactgtttatcctcctttagcatctacggttggtcatataggaagttcaatggattttgctattttttctcttcatttagctggtgcttcttctattataggggctgtaaattttatttctactattattaatatacgaatattagggatatctatagaaaaagttcctctttttgtttgatcggttttaattacggcagtattattgttactttctttacctgtattagcaggtgctattactatattattaacggatcgaaactttaatacttctttttttgaccctgctggtggaggagatcctattttatttcaacatttattt----------------------------------------------------------------------------------------------------------------------------------------------------------------------------------------------------------------------------------------------------------------------------------------------------------------------------------------------------------------------------------------------------------------------------------gttataatcgacaatccacgttaattttaactatataccgccataaaaactaatttatattttcaaataaaaagttaggtcaaggtgtaatctatatttaagtataatgggttacattatattaaaatattttataaaaaaggatttaa
>Pardosa_ourayensis
------------------------------------------------------------------------------------------------------------------------------------------------------------------------------------------------------------aatctttctttttgattgttaccaccttctttgtttttattatctatatcttctatagtagaaataggagttggggctggatgaactgtttatccacctttggcatctaccattggacatataggaagttcaatagattttgctattttttctcttcatttagctggagcttcttctattataggggctgtaaattttatttctactattattaatatacgtatattaggaatatctatagaaaaggttcctctttttgtatgatcagttttaattacagcagtattattattactttctttacctgttttagcaggtgctattactatattattaacagatcgaaattttaatacttctttttttgatcctgctggaggaggggatcctattttatttcaacatctattt---------------------------------------------------------------------------------------------------------------------------------------------------------------------------------------------------------------------------------------------------------------------------------------------------------------------------------------------------------------------------------------------------------------------------------------------------------------------------------------------------------------------------------------------------------------------------------------
>Pardosa_paludicola
actgctataagagtattaattcgaatagaattaggaaatcctggaagattattaggtgatgatcatttatataatgttatagttactgctcatgcttttgtaataattttttttatagtaataccaattcttattggagggtttggaaattgattagttcctttaatattaggagctccggatatatcatttcctcggataaataatctttctttttgattattacctccttctttatttttattatctatatcttctatagtggaaataggagttggtgctggatgaactgtttatcctcctttagcatcaacggttggtcatataggaagttctatagattttgctattttttctcttcatttagctggtgcttcttcaattataggagctgtaaattttatttctactattattaatatacgaataataggaatatctatagaaaaggttcctctttttgtttgatctgttttaattacggcagtattattattactttctttacctgttttagcaggtgctattactatattattaacagatcgaaattttaatacttctttttttgatcctgctggtggaggagatcctattttatttcaacatttattt----------------------------------------------------------------------------------------------------------------------------------------------------------------------------------------------------------------------------------------------------------------------------------------------------------------------------------------------------------------------------------------------------------------------------------gttttaatcgacaatccacgttaattttaactatataccgccataaaaattaatttatattttcaaataaaaagttaggtcaaggtgtaatctatattaaagcacaatgggttacattatattaaaatattttataaaaaaggatttaa
>Pardosa_palustris
actgctataagagtattaattcgaatagaattaggaaatcctgggagattgttaggagatgatcatttatataatgttatagttactgctcatgcttttgtaataattttttttatagtaataccaattcttattggaggttttggtaattgattagttcctttgatattaggagctccggatatatcgtttcctcgaataaataatctttctttttgattattacctccttctttatttttattatctatatcttctatagtggagataggagttggtgctggatgaactgtttatcctcctttagcatctacagttggtcatataggaagttcaatagattttgctattttttctcttcatttagctggtgcttcttctattataggggctgttaattttatttctactatcattaatatacgaatattaggaatatctatagaaaaggttcctctttttgtttgatcagttttaattacagcagtattattgttactttctttgcctgttttagcaggtgctattactatattattaacggatcgaaattttaatacctctttttttgaccctgctggtgggggggatccaattttatttcaacatttattt---------------------------------------------------------------------------------------------------------------------------------------------------------------------------------------------------------------------------------------------------------------------------------------------------------------------------------------------------------------------------------------------taattattatggcggcatttcatcattaaaggaacctgttataatcgacaatccacgttaattttaactatataccgccataaaaactaatttattttttcaaataaaaagttaggtcaaggtgtaatctatatttaagtataatgggttacaatatattaaaatattttataaaaaaggatttaa
>Pardosa_paratesquorum
----------------------------------------------------------------------------------------------------------------------------------------------------------------------------------------------------------------tttctttttgattattacctccttctttatttttattgtctatatcttctatagtggaaataggagttggtgctggctgaactgtttatcctcctttagcgtctacggttggtcatataggaaattcaatagattttgctatcttttctcttcacttagctggggcttcttctatcataggggctgtaaattttatttctactattattaatatacgaatattaggaatatctatagaaagggttcctctttttgtttgatcagttttaattacggcggtattattattactttctttacctgttttagcaggtgctattactatattattaacagatcgaaattttaatacttctttttttgatcctgctggtgggggagatcctattttatttcaacatttattt---------------------------------------------------------------------------------------------------------------------------------------------------------------------------------------------------------------------------------------------------------------------------------------------------------------------------------------------------------------------------------------------------------------------------------------------------------------------------------------------------------------------------------------------------------------------------------------
>Pardosa_plumipes
actgctataagagtattaattcgaatggaattaggaaatcctggaagattattaggagatgatcatttatataatgttatagttactgctcatgcttttgtaataattttttttatagtaataccaattcttattggaggttttggtaattgattagttcctttaatattaggagctccggatatatcgtttcctcgaataaataatctttctttttgattattacctccttctttatttttattatctatatcttctatagtggaaataggagttggtgctggatgaactgtttatcctcctttggcatctacagttggtcatataggaagttcaatagattttgctattttttctcttcatttagctggtgcttcttctattataggggctgttaattttatttctactattattaatatacgaatactaggaatatctatagaaaaagttcctctttttgtttgatcagttttaattacggcagtattattgttactttctttacctgttttagcaggtgctattactatattattaacggatcgaaattttaatacttctttttttgatcctgctggtgggggagatccaattttatttcaacatttattt-----------------------------------------------------------------------------tattttataaaaatatttaaattattttaattgtaaaaaaacaattttaaaaaagaaagacgataagaccctatcgaacttcactttagtttaactggggcagttaattaattaacatttttaaatactttttgacctaataataaaataattaagttaccgtagggataacagcgtaataaaatttttaagatcttatttaaaaaagattgcgacctcgatgttgatttaatttgcaatataattaaggaagtctgttcgacttttaaaaaattacatgatttgagttcagaccggtgtaaac------------------------------------------------------------------------------------------------------------------------------------------------------------------------------------------
>Pardosa_podhorskii
actgctataagagtattaattcgaatggaattagggaatcctggaagattgttaggtgatgatcatttgtataatgttatagttactgctcatgcttttgtgataattttttttatagtaatacctattcttattgggggttttggaaattgattagttcctttaatattaggagctccggatatatcatttcctcgaataaataatctttctttttgattgttaccaccttctttgtttttattatctatatcttctatagtagaaataggagttggggctggatgaactgtttatcctcctttggcatctacggttggacatataggaagttcaatagattttgctattttttctcttcatttagctggagcttcttctattataggggctgtaaattttatttctactattattaatatacgtatattaggaatatctatagaaaaggttcctctttttgtatgatcagttttaattacagcagtattattattactttctttacctgttttagcaggtgctattactatattattaacagatcgaaattttaatacttctttttttgatcctgctggaggaggggatcctattttatttcaacatctattt---------------------------------------------------------------------------------------------------------------------------------------------------------------------------------------------------------------------------------------------------------------------------------------------------------------------------------------------------------------------------------------------------------------------------------------------------------------------------------------------------------------------------------------------------------------------------------------
>Pardosa_pontica
actgctataagagtattaattcgaatggaattaggaaatcctggaagattgttaggagatgatcatttatataatgttatagttactgctcatgcttttgtaataattttttttatagtaataccaattcttattggaggttttggtaattgattagttcctttaatattaggagctccggatatatcgtttcctcgaataaataatctttctttttgattattacctccttctttatttttattatctatatcttctatagtggaaataggagttggtgctggatgaactgtttatcctcctttggcatctacagttggtcatataggaagttcaatagattttgctattttttctcttcatttagctggtgcttcttctattataggggctgttaattttatttctacaattattaatatacgaatactaggaatatctatagaaaaagttcctctttttgtttgatcagttttaattacggcagtattattgttactttctttacctgttttagcaggtgctattactatattattaacggatcgaaattttaatacttctttttttgatcctgctggtgggggagatccaatttta------------------------------------------------------------------------------------------------------------------------------------------------------------------------------------------------------------------------------------------------------------------------------------------------------------------------------------------------------------------------------------------------------------------------------------------------------------------------------------------------------------------------------------------------------------------------------------------------------
>Pardosa_prativaga
---------------------------------------------------------------------------------------------------------------------------------------------------------------------------------------------------------------------------------------------------ttatctatatcttctataggagaaataggggttggtgctgggtgaactgtttatccccctttagcatcgacagttgggcatataggaaattcnatagattttgctantttttctcttcatttggctggggcttcttctattataggggcagtgaattttatttctactattattaatatacgaatattagggatatctattgaaaaggttcctctttttgtttgatcagttttaattacagcagtattattattactttctttacctgttttagcaggtgctattactatattattaacagatcgaaattttaatacttctttttttgatcctgctggtggaggggatcctattttatttcaacatttgtttatagccgcttgtgctaaggtagcataataatttcttttaattaaagactagaacaaaaggtttaacatctcaattaatgttttataaaaacatttaaattattttaattgtaaaaaaacaattttaaaaaagaaagacgataagaccctatcgaactttactttagtttaactggggcagttaattaattattatttttaaatattttttgacctaataataaaataattaagttaccgtagggataacagcgtaataaaatttttaagatctcatttaaaaaagattgcgacctcgatgttgatttaataagcaatataattaaggaagtctgttcgacttttaaaaaattacatgatttgagttcagaccggtgtaaactaattattatggcggcatttcatcattaaaggaacctgttttaatcgacaatccacgttaattttaactatataccgccataaaaattaatttatatttttaaataaaaagttaggtcaaggtgtaatctacattaaagtataatgggttacattatattaaaatattttataaaaaaggatttaa
>Pardosa_proxima
actgctataagagtattaattcgaatggaattaggaaatcctggaagattgttaggtaatgatcatttatataatgttatagttactgctcatgcttttgtgatgattttttttatagtaataccaattcttattggaggatttggaaattggttagttcctttaatattaggtgctccagatatatcatttcctcgaataaataatctctctttttgattattacctccttctttatttttattatctatatcttctatagtggaaataggagttggtgctggatgaactgtttatcctcctttagcatccacggttggtcatatgggaagttcaatagattttgctattttttctttacatttagctggagcttcttctattatgggggctgtaaattttatttctactattattaatatacgaatgttgggaatatctatagaaagggtacctctttttgtttgatcagtattaattactgcagtattattattgctttctttacctgttttagcaggagctattactatattattaacagatcgtaattttaatacttctttttttgatcctgctggaggaggtgatcctattttatttcaacatttattt---------------------------------------------------------------------------------------------------------------------------------------------------------------------------------------------------------------------------------------------------------------------------------------------------------------------------------------------------------------------------------------------------------------------------------------------------------------------------------------------------------------------------------------------------------------------------------------
>Pardosa_pseudoannulata
-----------------------------------------------------------------------------------------------------------------------------------------------------------------tttaatattaggggctcctgatatatcttttcctcgaataaataatctttctttttggttattaccaccttctttatttttattatctatatcttctatagtagaaataggggttggtgctggttgaactgtttatccaccgttagcgtctacggtgggtcacataggaagttcgatggattttgctattttttctcttcatttggctggggcttcttctattatgggagctgtaaactttatttctactattattaatatacgggtgactggaatatcaatagaaaaggttcctctttttgtttgatcagttttaattactgcagttttattattactttctttacctgttttagcaggagctattactatattattgacggatcgaaattttaatacttctttttttgatcctgctggtggaggggatccaattttatttcaacatttgttt---------------------------------------------------------------------------tatattttataaaaatatttaaattattttaattgtaaaaaaacaattttaaaaaagaaagacgataagaccctatcgaactttactttagttaaactggggcagttaattaattaatatttttaaattttctttgacctaataataaaataattaagttaccgtagggataacagcgtaataaattttttaagatcttatttaaaaaagattgcgacctcgatgttgatttaatttgcaatataattaaggaagtctgttcgacttttaaaaaattacatgatttgagttcagaccggtgtaaactaattacaatggcggcatttcatcattaaaggaacctgttttaatcgataacccacgttaattttaactatataccgccataaaaactaatttatattttcaaataaaaagttaggtcaaggtgtaatctatattaaagcataatgggttacataatatcaaaacattatataaaaagggatttaa
>Pardosa_pullata
actgctataagagtgttaattcgaatagaattaggaaatcctggaagattattaggtgatgatcatttgtataatgttatagttactgctcatgcttttgtaataattttttttatagtaataccaattcttattggaggttttgggaattgattggttcctttaatattaggagctccagatatatcatttcctcgaataaataatctttctttttgattattacctccttctttatttttattatctatatcttctatagtagaaataggggttggtgctgggtgaactgtttatcctcctttagcatctacagttggtcatataggaaattcaatagattttgctattttttctcttcatttggctggggcttcttctattataggggctgtgaattttatttctactattattaatatacgaatattaggtatatcttttgaaaaggttcctctttttgtttgatcagttttaattacagcagtattattattactttctttacctgttttagcaggtgctattactatattattaacagatcgaaattttaatacttctttttttgatcctgctggtggaggggatcctattttatttcaacatttgttt----------------------------------------------------------------------------------------------------------------------------------------------------------------------------------------------------------------------------------------------------------------------------------------------------------------------------------------------------------------------------------------------------------------------------------gttttaatcgacaatccacgttaattttaactatataccgccataaaaattaatttatatttttaaataaaaagttaggtcaaggtgtaatctacattaaagtataatgggttacattatattaaaatattttataaaaaaggatttaa
>Pardosa_pusiola
------------------------------------------------------------------------------------------------------------------------------------------------------------------------------------------------------------------------------------------------------------------------------------------------------------------------------------------------------------------------------------------------------------------------------------------------------------------------------------------------------------------------------------------------------------------cgaaattttaatacttctttttttgatcctgctggaggaggtgatccaattttatttcaacatttgttt---------------------------------------------------------------------------------------------------------------------------------------------------------------------------------------------------------------------------------------------------------------------------------------------------------------------------------------------------------------------------------------------------------------------------------------------------------------------------------------------------------------------------------------------------------------------------------------
>Pardosa_rainieriana
actgctataagagtattaattcgaatagaattagggaatcctggaagattattaggtgatgatcatttatacaatgttatggttactgcacatgcttttgtaataattttttttatagttataccaattcttattggagggtttggaaattgattgattcctctaatgttaggagctccagatatatcatttcctcgaataaataatctttctttttgattattacctccttctttatttttattatctatatcttctatagtggaaataggagttggtgctgggtgaactgtttatcctcctttagcatctacagtcggtcatataggaaattctatagatttcgctattttttctcttcatttagctggagcttcttctattataggggctgtgaattttatttctactattattaatatacgaatattggggatatctatagaaaaggttcctctttttgtttgatcggttttaattacagcagtattattgctactttctttacctgttttagcaggtgctattactatattattaacagatcgaaattttaatacttctttctttgatcctgctgggggaggggatcctattttatttcaacatttattt---------------------------------------------------------------------------------------------------------------------------------------------------------------------------------------------------------------------------------------------------------------------------------------------------------------------------------------------------------------------------------------------------------------------------------------------------------------------------------------------------------------------------------------------------------------------------------------
>Pardosa_riparia
actgctataagagtgttaattcgaatagaattaggaaatcctggaagattattaggtgatgatcatttgtataatgttatagttactgctcatgcttttgtaataattttttttatagtaataccaattcttattggaggttttgggaattgattggttcctttaatattaggagctccagatatatcatttcctcgaataaataatctttctttttgattattacctccttctttatttttattatctatatcttctatagtagaaataggggttggtgctgggtgaactgtttatcctcctttagcatctacagttggtcatataggaaattcaatggattttgctattttttctcttcatttggctggggcttcttctattataggggctgtgaattttatttctactattattaatatacgaatattaggtatatcttttgaaaaggttcctctttttgtttgatcagttttaattacagcagtattattattactttctttacctgttttagcaggtgctattactatattattaacagatcgaaattttaatacttctttttttgatcctgctggtggaggggatcctattttatttcaacatttattt----------------------------------------------------------------------------------------------------------------------------------------------------------------------------------------------------------------------------------------------------------------------------------------------------------------------------------------------------------------------------------------------------------------------------------gttttaatcgacaatccacgttaattttaactatataccgccataaaaattaatttatatttttaaataaaaagttaggtcaaggtgtaatctacattaaagtataatgggttacattatattaaaatattttataaaaaaggatttaa
>Pardosa_saltans
actgctataagagtattaattcgaatagaattaggaaatcctgggagattattaggtgatgatcatttatataatgttatagttactgctcatgcttttgtaataattttttttatagtaataccaattcttattggaggttttgggaattgattaattcctttaatattaggagctccagatatatcatttcctcgaataaataatctttctttttgattattacctccttctttatttttattatctatatcttctatagtggagataggagttggtgctggatgaactgtttatcctcctttagcatctacggttggtcatataggaagttcaatagattttgctattttttctcttcatttggctggagcctcttctattataggggctgtaaattttatttctactattataaatatacggataataggaatatctttagaaaaaattcctctttttgtttgatcagttttaattacagcagtattattattactttctttacctgttttagcaggtgctattactatattattaacagatcgaaattttaatacttctttttttgatcctgctggtggaggagatcctattttatttcaacatttattt---------------------------------------------------------------------------------------------------------------------------------------------------------------------------------------------------------------------------------------------------------------------------------------------------------------------------------------------------------------------------------------------------------------------------------------------------------------------------------------------------------------------------------------------------------------------------------------
>Pardosa_saturatior
actgctataagagtattgattcgaatggaattaggaaattctggaagattattaggtgatgatcatttatataatgtaatagttactgctcatgcttttgtaatgattttttttatagtaataccaattcttattgggggttttggaaattgattaattcctttaatattaggagctccggatatatcatttcctcgaataaataatctttctttttgattgttaccaccttctttatttttgttatctatatcttctatagtggagataggagttggtgctggatgaactgtttatcctcctttagcatctacagttggacatataggaagttcaatggattttgctattttttctcttcatttagctggtgcttcttctattataggagctgtaaattttatttctactattattaatatacgaatattaggaatatctatagaaaaagttcctctttttgtttgatcagttttaattacagcagtattattgttgctttctttacctgttttagcaggggctattactatattactaacggatcgaaattttaatacttctttttttgaccctgccggtgggggggatcctattttatttcaacatttattt----------------------------------------------------------------------------------------------------------------------------------------------------------------------------------------------------------------------------------------------------------------------------------------------------------------------------------------------------------------------------------------------------------------------------------gttataatcgacaatccacgttaattttaactatataccgccataaaaattaatttatatttttaaataaaaagttaggtcaaggtgtaatctatatttaagtataatgggttacaatatattaaaatattttataaaaaaggatttaa
>Pardosa_saxatilis
actgctataagagtgttgattcgaatagaattaggaaatcctgggagattgttaggtgatgatcatttatataatgttatagttactgctcatgcttttgtaatgatttttttcatggtaataccaattcttattggtggatttgggaattgattagttcctttaatattaggagctccggatatatcatttcctcgaataaataatctttctttttgattattaccaccttctttatttttattatctatatcttctatagtagaaataggagttggtgctgggtgaactgtttatccacctttagcttctacagttgggcatataggaagttctatggattttgctattttttctcttcatttggctggagcttcttctattataggagctgtgaattttatttctactattattaatatacgaatattaggaatgtctatggaaaaggttcctctttttgtttgatcggtactaattactgcagtattgttattactttctttacctgtattagcaggtgctattactatattgttaacggatcgtaattttaatacttctttttttgaccctgctgggggaggggatcctattttatttcaacatttattt---------------------------------------------------------------------------------------------------------------------------------------------------------------------------------------------------------------------------------------------------------------------------------------------------------------------------------------------------------------------------------------------------------------------------------------------------------------------------------------------------------------------------------------------------------------------------------------
>Pardosa_schenkeli
actgctataagagtattaattcgaatagaattaggaaaccctggaagattattaggagatgatcatttatataatgttatagttactgctcatgcttttgtaatgattttttttatagttataccaattcttattggaggttttggaaattgattagttcctttaatattaggagctccagatatatcgtttcctcgaatgaataatctttctttttggcttttacctccttctttatttttgttgtctatgtcttctatagtagaaataggggttggtgctggatgaactgtttatcctcctttagcgtctacagttggccatataggaaattcaatagattttgctattttttctcttcatttagctggggcttcttctattataggtgctgtgaattttatttctactattattaatatacgaatattgggaatatctatagaaaaagttcctctttttgtttgatcggttttaattacagcagtattattgttactttctttacctgttttagcaggtgctattactatattattaacggatcgtaattttaatacttctttttttgaccctgctggtggaggggatcctattttatttcaacatttattt---------------------------------------------------------------------------------------------------------------------------------------------------------------------------------------------------------------------------------------------------------------------------------------------------------------------------------------------------------------------------------------------------------------------------------------------------------------------------------------------------------------------------------------------------------------------------------------
>Pardosa_shyamae
-------------------------------------------------------------------------------------------------------------------------------------------------------------------------------------------------------------------------------------------------------------------------------------------------------------------------------------------------------------------------------------------------------------------------------------------------------------------------------------------------------------------------------------------------------------------------------------------------------------------------------------------------------------------------------------------------------------------------tataaaaatatttaaaatattttagttgtaaaaaaacaactttaaaaaagaaagacgataagaccctatcgaacttcactttagtttaactggggcagttaattaattaatatttttacaaataatttgacctaataa-attataattaagttaccgtagggataacagcgtaataaaatttttaagatcttatttaaaaaagattgcgacctcgatgttgatttaatatgcaatataattaaggaagtctgttcgacttttaaaaaattacatgatttgagttcagaccggtgtaaac------------------------------------------------------------------------------------------------------------------------------------------------------------------------------------------
>Pardosa_sierra
---------------------------------------------------------------------------------------------------------------------------------------------------------------------------------------------------------------------------------------------------------------------------------------------------------------------------------------------------------------------------------ggtgcttcttctattataggggctgtaaattttatttctactattattaacatgcgaatattgggaatatctatagaaaaggttcctctttttgtttgatcggttttaattacagcggtattattattactttctttacctgtattagcaggtgctattactatattgttgacagatcgaaattttaatacttctttttttgatcctgctggaggaggagatcctattttatttcaacatttatttatgcacgcttgtgctaaggtagcataataatttcttttaattaaagactagaacaaaaggtttaacatctcaattaatatttcataaaaatatttaaattattttaattgtaaaaaaacaattttaaaaaagaaagacgataagaccctatcgaactttacttcagtttaactggggcagttaattaattattatttttaaacattttttgaccttataataaaataattaagttaccgtagggataacagcgtaataaaatttttaagaccttatttaaaaaagattacgacctcgatgttgatttaatatgcaatataattaaggaagtctgttcgacttttaaaaaattacatgatctg-------------------------------------------------------------------------------------------------------------------------------------------------------------------------------------------------------------
>Pardosa_sinistra
actgctataagagtattaattcgaatggaattagggaatcctggaagattgttaggtgatgatcatttatataatgttatagttactgctcatgcttttgtaataattttttttatagtaatgcctattcttattggaggttttggaaattgattagttcctttaatattaggagctccggatatatcatttcctcgaataaataatctttctttttgattgttacctccttctttgtttttattatctatatcttctatagtagaaataggagttggggctggatgaactgtttatcctcctttagcatctacggttgggcatataggaagttcaatagattttgctattttttctcttcatttagctggagcttcttctattataggggctgtgaattttatttctaccattattaatatacgaatattaggaatatctatagaaaaggttcctctttttgtatgatcagttttaattacagcagtattattgttgctttctttacctgttttagcaggtgctattactatattgttaacagatcgaaattttaatacttctttttttgatcctgctgggggaggggatcctattttatttcaacatctattt---------------------------------------------------------------------------------------------------------------------------------------------------------------------------------------------------------------------------------------------------------------------------------------------------------------------------------------------------------------------------------------------------------------------------------------------------------------------------------------------------------------------------------------------------------------------------------------
>Pardosa_sodalis
actgctataagagtattaattcgaatggaattagggaatcctggtagattgttaggtgatgatcatttgtataatgttatagttactgctcatgcttttgtaataattttttttatagtaatgcctattcttattggaggttttggaaattgattagttcctttaatattaggagccccagatatatcatttcctcgaataaataatctttctttttgattactacctccttctttgtttttgttatctatatcttctatagtagaaataggagttggggctgggtgaactgtttatcctcctttagcgtctacagttgggcacataggaaattcaatagattttgctattttttctcttcatttagctggagcttcttctattataggagctgtaaattttatttctaccattattaatatacgaatattaggaatatctatagagaaggttcctctttttgtttgatcagttttaattacagcagtattattattactttctttacctgttttagcaggtgctattactatattattaacagatcgaaattttaatacttctttttttgatcctgctgggggaggagatcctattttatttcaacatttattt---------------------------------------------------------------------------------------------------------------------------------------------------------------------------------------------------------------------------------------------------------------------------------------------------------------------------------------------------------------------------------------------------------------------------------------------------------------------------------------------------------------------------------------------------------------------------------------
>Pardosa_sphagnicola
actgctataagagtattaattcgaatagaattaggaaatcctggaagattattaggtgatgatcatttatataatgttatagttactgctcatgcttttgtaataattttttttatagtaataccaattcttattggaggttttgggaattgattggttcctttaatattaggagctccagatatatcatttcctcgaataaataatctttctttttgattattacctccttctttatttttattatctatatcttctatagtagaaataggggttggtgctgggtgaactgtttatcctcctttagcatctacagttggtcatataggaaattcaatggattttgctattttttctcttcatttggctggggcttcttctattataggggctgtgaattttatttctactattattaatatacgaatattaggtatatcttttgaaaaggttcctctttttgtttgatcagttttaattacagcagtattattattactttctttacctgttttagcaggtgctattactatattattaacagatcgaaattttaatacttctttttttgatcctgctggtggaggggatcctattttatttcaacatttattt---------------------------------------------------------------------------------------------------------------------------------------------------------------------------------------------------------------------------------------------------------------------------------------------------------------------------------------------------------------------------------------------------------------------------------------------------------------------------------------------------------------------------------------------------------------------------------------
>Pardosa_sternalis
actgctataagagtattaattcgaatggaattaggaaatcctgggagattattaggtgatgatcatttatataatgttatagttactgctcatgcttttgtaataattttttttatagtaataccaattcttattgggggttttggtaattgattagttcctttaatattaggagctccggatatatcatttcctcgaataaataatctttctttttgattacttccaccttctttatttttgttatctatatcttctatagtagaaataggagttggtgctggatgaactgtttatcctcctttagcatctacagttggtcatataggaagttctatagattttgctattttttctcttcatttagctggagcttcttctattataggggctgtaaattttatttctactattattaatatacgaatattaggaatatctatagagaaggttcctctttttgtttgatcagtattaattactgcagttttattattactttctttacctgtcttagcaggtgctattactatattattgacagatcgaaattttaatacttctttttttg-----------------------------------------------------------------------------------------------------------------------------------------------------------------------------------------------------------------------------------------------------------------------------------------------------------------------------------------------------------------------------------------------------------------------------------------------------------------------------------------------------------------------------------------------------------------------------------------------------------------------------------
>Pardosa_steva
---------------------------------------------------------------------------------------------------------------------------------------------------------------------------------------------------------------------------------------------------------------------------------------------------------------------------------------------------------------------------------ggtgcttcttctattataggagctgtaaattttatttctactattattaatatacgaatattaggaatatctatagaaaaggttcctctttttgtttgatcagttttaattacagcggtattattattactttctttgcctgtattagcaggtgctattactatattattaacagatcgtaattttaatacttctttttttgatcctgctggtggaggtgatcctattttatttcaacatttattt---------------------------------------------------------------------------------------------------------------------------------------------------------------------------------------------------------------------------------------------------------------------------------------------------------------------------------------------------------------------------------------------------------------------------------------------------------------------------------------------------------------------------------------------------------------------------------------
>Pardosa_sumatrana
-------------------------------------------------------------------------------------------------------------------------------------------------------------------------------------------------------------atctttctttttgattattaccaccttctttgtttttattgtcaatgtcttctatagtggagataggtgttggtgctggttgaactgtttatccaccactagcatcaacagtaggacatataggaagttcaatggattttgctattttttctcttcatttagctggagcttcttcaattataggtgctgtaaattttattactactattatcaatatacgaatattaggaatatctatagaaaaagtttctctttttgtttgatcggtattaattactgcggttttattattactttcattacctgttttagcaggagctattactatactattaactgatcgaaattttaatacttctttttttgatcctgctggaggaggtgatccaattttatttcaacatttgttt---------------------------------------------------------------------------tatattttataaaaatatttaaattattttaattgtaaaaaaacaattttaaaaaagaaagacgataagaccctatcgaactttactttagttaaactggggcagttaattaattaatatttttaaattttctttgacctaataataaaataattaagttaccgtagggataacagcgtaaaaaattttttaagatcttatttaaaaaagattgcgacctcgatgttgatttaatttgcaatataattaaggaagtctgttcgacttttaaaaaattacatgatttgagttcagaccggtgtaaac------------------------------------------------------------------------------------------------------------------------------------------------------------------------------------------
>Pardosa_sura
---------------------------------------------------------------------------------------------------------------------------------------------------------------------------------------------------------------------------------------------------------------------------------------------------------------------------------------------------------------------------------ggtgcttcttctattataggggctgtaaattttatttctactattattaatatacggatattaggtatatctatagagaaggttcctctttttgtttgatcagttttaattactgctgtattattattactttctttacctgtattagcaggtgctattactatattattaacagatcggaattttaatacttctttttttgatcatgctggagggggagatcctattttatttcaacatttatttatagccgcttgtgctaaggtagcataataatttcttttaattaaagactagaacaaaaggtttaacatctcaattaatgtttaataaaaatatttaaattattttaattgttaaaaaacaattataaaaaagaaagacgataagaccctatcgaacttcactttagtttaactggggcagttaattaattattatttttaaacattctttgacctaataacaaagtaattaagttaccgtagggataacagcgtaataaaatttttaagaccttatttaaaaaagattacgacctcgatgttgatttaatatgcaatataattaaggaagtctgttcgacttttaaaaaattacatgatctg-------------------------------------------------------------------------------------------------------------------------------------------------------------------------------------------------------------
>Pardosa_sutherlandi
actgctataagagttttaattcgaatggaattaggaaatcctggaagactattgggtgatgatcatttatataatgtgatagttactgctcatgcttttgtaatgattttttttatagtaataccaattcttattgggggatttggaaattggttagttcctttaatgttaggagctcctgatatatcttttcctcgaatgaataatctttctttttgattattacctccttctttgtttttattatctatatcatcaataatagagataggagtaggtgctggatgaactgtttatcctccattagcgtctacagttggtcatataggaagttctatagattttgctattttttctcttcatttggctggagcttcttctattataggggctgtaaattttatttctacaattattaatatacgaatattaggaatatctatggaaaaggttcctctttttgtttgatcagtattaattactgcagttttattattactttctttacctgtattagcaggtgctattactatattattaacagatcgtaattttaatacttctttttttgatcctgctgggggtggggatccaattttatttcaacatttgttt---------------------------------------------------------------------------------------------------------------------------------------------------------------------------------------------------------------------------------------------------------------------------------------------------------------------------------------------------------------------------------------------------------------------------------------------------------------------------------------------------------------------------------------------------------------------------------------
>Pardosa_taczanowskii
----------------------------------------------------------------------------------------------------------------------------------------------------------------------------------------------------------------tttctttttgattgttacctccttctttgtttttgttatctatgtcttctatagtagaaataggagttggtgctggatgaactgtttatcctcctttagcgtctacggttggtcatataggaagctcaatagattttgctattttttctcttcatttagctggggcttcttctattataggagctgtaaattttatttctactattattaatatgcgaatattagggatgtctatagaaaaagttcctctttttgtttgatcagttttaattacagctgtattattattactttctttacctgttttagcgggtgctattactatattattaacggatcgaaattttaatacttctttttttgatcctgctggtggaggggatcctattttgtttcaacatttattt---------------------------------------------------------------------------------------------------------------------------------------------------------------------------------------------------------------------------------------------------------------------------------------------------------------------------------------------------------------------------------------------------------------------------------------------------------------------------------------------------------------------------------------------------------------------------------------
>Pardosa_takahashii
---------------------------------------------------------------------------------------------------------------------------------------------------------------------------------------------------------------------------------------------------------------------------------------------------------------------------------------------------------------------------------------------------------------------------------------------------------------------------------------------------------------------------------------------------------------------------------------------------------------------------------------atagccgcttgtgctaaggtagcataataatttcttttaattaaagactagaacaaaagacttaacatctcaactaatattttttaaaaatatttaaattattttaattgtaaaaaaacaatttttaaaaagaaagacgataagaccctatcgaactttactttagtttaactggggaagttaattaattaatacttttaaatactctttgacctaataa-aaaataattaa-ttaccgtagggataacagcgtaataaaatttttaagatcttatttaaaaaagattgcgacctcgatgttgatttaatatgcaataaaattaaggaagtctgttcgacttttaaaaaatt-----------------------------ttattacaatggcggcatttcgtcattaaaggaacctgttttaatcgataatccacgttaattttaactatataccgccataaaaactaattcatattttaaaataaaaagttaggtcaaggtgtaatcaatattaaagtacaatgggttacaacatattacaatattttataaaaaaggatttaa
>Pardosa_tatarica
actgctataagagtgttaattcgaatggaattgggaaatcctggaagattattaggtgatgatcatttatataatgttatagttactgctcatgcttttgtaataattttttttatagtgataccgattcttattggaggatttggaaattgattaattcctttaatattaggagctccagatatatcatttcctcgaataaataatctttctttttgattattacctccttctttatttttattatctatatcttctatagtggagataggagttggggctggatgaactgtttatcctcctttggcatctacggttggtcatataggaagttctatggatttcgctattttttctcttcatttggctggggcttcttctattataggtgctgtaaattttatttctactattattaatatacggatattagggatatctatagaaaaggttcctctttttgtttggtcagttttaattacagcagtattattattactttctttacctgttttagcaggtgctattactatattattgacagatcgaaattttaatacttctttttttgaccctgctgggggaggggatcctattttatttcaaca----------------------------------------------------------------------------------------------------------------------------------------------------------------------------------------------------------------------------------------------------------------------------------------------------------------------------------------------------------------------------------------------------------------------------------------------------------------------------------------------------------------------------------------------------------------------------------------------
>Pardosa_tesquorum
actgctataagagtattaattcgaatggaattaggaaatcctggaagattgttaggtgatgatcatttatataatgttatagttactgctcatgcttttgtgataattttttttatagtaatacctattcttattggaggttttggaaattgattagttcctttaatattaggagctccagacatatcatttcctcggataaataatctttctttttgattattacctccttctttgtttttattgtctatatcttctatagtagagataggagttggtgctgggtgaactgtttatcctcctttagcgtctacagttgggcatataggaagttcaatagattttgctattttttctcttcatttagctggggcttcttctattataggagctgtgaattttatttctactattattaatatgcgaatattaggaatatctatagaaaaggttcctctttttgtttgatcagttttaattacggcggtattattattgctttctttacctgttttagcaggtgctattactatattattaacggatcgaaattttaatacttctttttttgatcctgctggtggaggagatcctattttatttcaacatttattt---------------------------------------------------------------------------------------------------------------------------------------------------------------------------------------------------------------------------------------------------------------------------------------------------------------------------------------------------------------------------------------------------------------------------------------------------------------------------------------------------------------------------------------------------------------------------------------
>Pardosa_torrentum
actgctataagagtattaattcgaatggaattaggaaatcctggaagattattaggagatgatcatttatataatgttatagttactgctcatgcttttgtaataattttttttatagtaataccaattcttattggaggttttggtaattgattagttcctttaatattaggagctccggatatatcgtttcctcgaataaataatctttctttttgattattacctccttctttatttttattatctatatcttctatagtggaaataggagttggtgctggatgaactgtttatcctcctttggcatctacagttggtcatataggaagttcaatagattttgctattttttctcttcatttagctggtgcttcttctattataggggctgttaattttatttctactattattaatatacgaatactaggaatatctatagaaaaagttcctctttttgtttgatcagttttaattacggcagtattattgttactttctttacctgttttagcaggtgctattactatattattaacggatcgaaattttaatacttctttttttgatcctgctggtgggggagatccaattttatttcaacatttattt---------------------------------------------------------------------------------------------------------------------------------------------------------------------------------------------------------------------------------------------------------------------------------------------------------------------------------------------------------------------------------------------------------------------------------------------------------------------------------------------------------------------------------------------------------------------------------------
>Pardosa_uintana
actgctataagagtattaattcgaatagaattaggaaatcctggaagattattaggtgatgatcatttatataatgttatagttactgcgcatgcttttgtaataattttttttatagttataccaattcttattggagggtttggaaattgattaattcctttaatattaggagctcctgatatatcatttcctcgaataaataatctttctttttgactgttacctccctctttgtttttattatctatatcctctatagtggaaataggagttggtgctgggtgaactgtttatcctcctttagcatctacggttggtcatataggaagttctatggatttcgctattttttctcttcatttagctggggcttcttctattatgggagctgttaattttatttctactattattaatatacgaatgttaggtatatctatagaaaaggttcctctttttgtttgatcagttttaattacagcagtattgttattactttctttacctgttttagcaggtgctattactatattattaacagatcgaaattttaatacttctttttttgatcctgctgggggaggggatcctattttatttcagcatatattt---------------------------------------------------------------------------------------------------------------------------------------------------------------------------------------------------------------------------------------------------------------------------------------------------------------------------------------------------------------------------------------------------------------------------------------------------------------------------------------------------------------------------------------------------------------------------------------
>Pardosa_uncifera
------------------------------------------------------------------------------------------------------------------------------------------------------------------------------------------------------------------------------------------------------------------------------------------------------------------------------------------------------------------------------------------------------------------------------------------------------------------------------------------------------------------------------------------------------------------------------------------------------------------------------------------------------------------------------------------------------------------tatattttataaaaatatttaaattattttaattgtaaaaaaacaattttaaaaaagaaagacgataagaccctatcgaactttactttagttaaactggggcagttaattaattaatatttttaaattttctttgacctaataataaaataattaagttaccgtagggataacagcgtaataaattttttaagatcttatttaaaaaagattgcgacctcgatgttgatttaatttgcaatataattaaggaagtctgttcgacttttaaaaaattacatgatttgagttcagaccggtgtaaac------------------------------------------------------------------------------------------------------------------------------------------------------------------------------------------
>Pardosa_vadosa
---------------------------------------------------------------------------------------------------------------------------------------------------------------------------------------------------------------------------------------------------------------------------------------------------------------------------------------------------------------------------------ggtgcttcttctattataggagctgtaaattttatttctactattattaatatacgaatattaggaatgtctatggaaaaggttcctctttttgtttggtctgttttaattacagcggtattattattactttctttacctgtattggcaggtgctattactatattattgacagatcgaaattttaatacttctttttttgatcctgctggaggaggggatcctattttgtttcaacatctattt---------------------------------------------------------------------------------------------------------------------------------------------------------------------------------------------------------------------------------------------------------------------------------------------------------------------------------------------------------------------------------------------------------------------------------------------------------------------------------------------------------------------------------------------------------------------------------------
>Pardosa_valens
---------------------------------------------------------------------------------------------------------------------------------------------------------------------------------------------------------------------------------------------------------------------------------------------------------------------------------------------------------------------------------ggtgcttcttctattataggagccgtaaattttatttctacaattattaatatacgaatattaggaatatctatagaaaaggttcctctttttgtttgatcagttttaattacagcggtattattattactttctttgcctgtgttagcaggtgctattactatattattgacagatcgtaattttaatacttccttttttgatcctgctggtggaggtgatcctattttatttcaacatttattt---------------------------------------------------------------------------------------------------------------------------------------------------------------------------------------------------------------------------------------------------------------------------------------------------------------------------------------------------------------------------------------------------------------------------------------------------------------------------------------------------------------------------------------------------------------------------------------
>Pardosa_vancouveri
actgctataagagtattaattcgaatggaattaggaaatcctgggagattattaggtgatgatcatttatataatgttatagttactgctcatgcttttgtgataattttttttatagtaataccaattcttattggaggttttggaaattgattagttcctttaatattaggggctccggatatatcatttcctcgaatgaataatctttctttttgattacttcctccttctttatttttattgtctatatcttctatagtggaaataggagttggtgctgggtgaactgtttatcctcctttagcatctacagttggtcatataggaagttcaatggattttgctattttttctcttcatttagctggagcttcttctattataggagctgtaaattttatctctactattattaatatacgaatattaggaatatctatagaaaaagttcctctttttgtttgatcagtattaattactgcggttttattgttactttctttacctgtattagcaggtgctattactatgttattaacagatcgaaattttaatacttctttttttgaccctgctggtggaggagatcctattttatttcaacatttattt---------------------------------------------------------------------------------------------------------------------------------------------------------------------------------------------------------------------------------------------------------------------------------------------------------------------------------------------------------------------------------------------------------------------------------------------------------------------------------------------------------------------------------------------------------------------------------------
>Pardosa_wagleri
actgctataagagtattaattcgaatggaattaggaaattctgggagattattaggtgatgatcatttatataatgttatagttactgctcatgcttttgtaatgattttttttatagtaataccaattcttattgggggttttggaaattgattaattcctttaatattgggagctccagatatatcatttcctcgaataaataatctttctttttgattattgccaccttctttatttttattgtctatatcttctatagtagaaatgggagttggtgctggatgaactgtttatcctcctttagcatctacggttgggcatataggaagttcaatagattttgctattttttctcttcatttagctggtgcttcttccattataggagctgtaaattttatttctactattattaatatacgaatattaggaatgtctatagagaaggttcctctttttgtttggtcagttttaattacagcagtattactattactttctttacctgttttagcaggggctattaccatattattgacagatcgaaattttaatacttctttttttgaccctgctggtgggggggatcccattttatttcaacatttattt--------------------------------------------------------------------------------------------------------------------------------------------------------------------------------------------------------------------------------------------------------------------------------------------------------------------------------------------------------------------------------------------------------gcagcatttcatcattaaaggaacctgttataatcgacaatccacgttaattttaactatataccgccataaaaattaatttatatttttaaataaaaagttaggtcaaggtgtaatctatatttaagtataatgggttacaatatattaaaatattttataaaaaaggatttaa
>Pardosa_wyuta
actgctataagagtattaattcgaatagaattagggaatcctggaagattgttaggtgatgatcatttgtataatgttatagttactgctcatgcttttgtaataattttttttatagtaatgcctattcttattggaggttttggaaattgattagttcctttaatattgggagctccagatatatcatttcctcgaataaataatttttctttttgattattacctccttctttgtttttattatctatatcttctatagtggaaataggagttggggcaggatgaactgtttatcctcctttagcatctacagttgggcatataggaagttcaatagattttgctattttttctcttcatttagctggagcttcttctattataggggctgtaaattttatttctactattattaatatacgaatattaggaatatctatagaaaaggttcctctttttgtttgatcggttttaattacagcggtgttattattactttctttacctgttttagcaggtgctattactatattgttaacagatcgaaattttaatacttctttttttgatcctgctgggggaggagatcctattttatttcaacatttattt---------------------------------------------------------------------------------------------------------------------------------------------------------------------------------------------------------------------------------------------------------------------------------------------------------------------------------------------------------------------------------------------------------------------------------------------------------------------------------------------------------------------------------------------------------------------------------------
>Pardosa_xerampelina
actgctataagagtattaattcgaatggaattaggaaatcctgggagattattaggtgatgatcatttatataatgtaatggttactgctcatgcttttgtgatgattttttttatagtaataccaattcttattgggggttttggaaattgattagttcctttaatgttaggagctccagatatgtcctttcctcgaatgaataatctttctttttgattattacctccttctttgtttttattatctatatcttctatggtagagatgggagttggtgctgggtggactgtttatcctcctttagcgtctacagttggtcatatagggagttctatggattttgctattttttctcttcatttagctggagcttcttctattataggggctgtaaattttatttctactattattaatatacgaatattaggaatatctatagaaaaggttcctctttttgtttgatcagttttaattacagcagtattattgttactttctttacctgttttagcaggtgctattactatattattaacagatcgaaattttaatacttctttttttg-----------------------------------------------------------------------------------------------------------------------------------------------------------------------------------------------------------------------------------------------------------------------------------------------------------------------------------------------------------------------------------------------------------------------------------------------------------------------------------------------------------------------------------------------------------------------------------------------------------------------------------
>Pardosa_yadongensis
----------------------------------------------------------------------------------------------------------------------------------------------------------------------------------------------------------------tttctttttggcttttacccccttctttatttctgttgtctatgtcttctatagtagaaataggggttggtgctggatgaactgtttatcctcctttagcatctacagttggtcatataggaaattcgatagattttgccattttttctcttcatttagctggggcttcttctattataggtgctgtgaattttatttctactattattaatatacgaatattaggaatatctatagagaaagttcctctttttgtttgatcggttttaattacagcagtattattattactttctttacctgttttagcgggtgctattactatattattaacggatcgtaattttaatacttctttttttgatcctgctggtgggggggatcctattttatttcaacatttattt---------------------------------------------------------------------------------------------------------------------------------------------------------------------------------------------------------------------------------------------------------------------------------------------------------------------------------------------------------------------------------------------------------------------------------------------------------------------------------------------------------------------------------------------------------------------------------------
>Pavocosa_gallopavo
acagcaataagagtattaattcgaatggaactaggaaatcctgggagattattaggtgatgatcacttatataatgtgatggttacagctcatgcttttgttataattttttttatggtaataccaattcttattggtgggtttggaaattgattggttcctttaatattaggtgctcctgatatatcttttcctcgaatgaataacctttctttttggttgttacctccttctttattattattatgtatgtcttctatagttgagataggagttggggctgggtgaactgtatatccacctttagcatctagagtgggacatataggaagttccatagattttgctattttttctcttcatttggctggggcatcttctattataggggcagtaaattttatttctactattattaatatacggatgttaggaatatctatggaaaaagttccattatttgtgtgatcagtattaattactgctattttattgttgctttctttaccggtgttagctggtgctattactatattattaacagatcggaattttaatacttctttttttgatcctgcaggaggaggtgatcctattttatttcaacatttgttt---------------------------------------------------------------------------------------------------------------------------------------------------------------------------------------------------------------------------------------------------------------------------------------------------------------------------------------------------------------------------------------------tatttataatggcggcattttatcattagaggaacctgttttaatcgataatccacgttaaatttcactatataccgccataaaaactaatttatatttaaaaataaaaagttaggtcaaggtgtaatcaatatttaagtataatgggttacattttataaaaatatctttcgaaataggatttaa
>Pirata_alachuus
actgcaataagagtattaattcgaatagaattaggacattctggaagtttattaggagatgatcatttatataatgttatagtaactgctcatgcttttgttatgattttttttatagtaatacctattttgattggaggttttggtaattgattagtacctttaatattaggagctcctgatatatcatttcctcgtataaataatttatcattttgattattaccaccttctttatttttattattaatatcttctatagtggaaataggagtaggagctggatgaacggtttatccacctttagcttctagaatgggtcatataggtagatctatagattttgctattttttctttacatttagcaggtgcttcttctattataggagctgttaattttatttctactattattaatatacgtttattaggaataagaatggaaaaagttcctttatttgtttgatctgtttttattactgcagtattattattattatcattacctgtattagctggtgctattactatattacttacagatcgaaattttaatacttctttttttg-----------------------------------------------------------------------------------------------------------------------------------------------------------------------------------------------------------------------------------------------------------------------------------------------------------------------------------------------------------------------------------------------------------------------------------------------------------------------------------------------------------------------------------------------------------------------------------------------------------------------------------
>Pirata_bryantae
actgcaataagagtgttaattcgaatagaattagggcattctggaagtttattaggagatgatcatttatataacgtaatagttactgctcatgcttttgttataattttttttatagttataccaattttaattggtggttttggaaattgattagttcctttaatattaggggcacctgatatatcttttcctcgaataaataatttatcattttgattattacctccttctttatttttattattaatatcttcaatagtagaaataggagtaggagctggatggacagtttatcctcctttagcttctagaatagggcatatagggagatctatagattttgctattttttctttacatttagcaggagcttcttctattataggagcagtaaattttatttctactattattaatatacgtttgataggaataacaatagagaaaattccattatttgtgtgatctgtatttattactgctgtattattacttttatcatta---------------------------------------------------------------------------------------------------------------------------------------------------------------------------------------------------------------------------------------------------------------------------------------------------------------------------------------------------------------------------------------------------------------------------------------------------------------------------------------------------------------------------------------------------------------------------------------------------------------------------------------------------------------------------------------------------
>Pirata_montanus
acaggaataagagtattaattcgaatagaattaggtcattctggaagtttattaggagacgatcatttatataatgtaatggttactgctcatgcttttgttataattttttttatagtgataccaattttaattggtggttttggtaattgactagttccattaatattaggagcacctgatatatcatttcctcgaataaataatttatcattttgattattacctccatctttatttttattattaatatcttcaatggtagaaataggagtaggagctgggtgaacaatttatccacctttagcttctagtatgggtcatataggaagatctatagatctagctattttctctttacatttagctggtgcttcttctattataggagcagtaaattttatttctactattattaatatacgaatattaggaataagaatagaaaaagtcccgttatttgtatgatctgttcttattacagctgtattattactattatcattaccagttttagctggtgctattactatattacttactgatcgaaattttaatacttcattttttg-----------------------------------------------------------------------------------------------------------------------------------------------------------------------------------------------------------------------------------------------------------------------------------------------------------------------------------------------------------------------------------------------------------------------------------------------------------------------------------------------------------------------------------------------------------------------------------------------------------------------------------
>Pirata_piraticus
acagctatgagtgttttaattcgaatagaattaggacatccaggaagtttattaggagatgatcatttatataatgttatggttactgctcatgcttttgttataattttttttatagtaatacctattttaattggtggttttggaaattgattagttcctttaatattaggagctcctgatatatcatttcctcgaataaataatttgtctttttgattattaccaccttctttatttttattattaatatcttcaatagttgaaataggagttggagcaggatgaacagtttatcctcctttagcatctagaattgggcatataggaagttcaatagattttgctattttttctttacatttagcaggtgcttcttctattataggggcagtaaattttatttctactattataaatatacgtttaatagggataaatatagaaaaaattccattatttgtatgatctgtgcttattactgctgttttattattattatcattaccagtattagctggagctattactatattacttactgatcgaaattttaatacatcattttttgatcctgctggaggaggagatcctattttatttcaacatttgttt---------------------------------------------------------------------------------------------------------------------------------------------------------------------------------------------------------------------------------------------------------------------------------------------------------------------------------------------------------------------------------------------taaatatattggcggcattttatcattagagaaatctgttataatcgacaatccacgatatattttactatatatcgccataagaactaattattactcttaaataaaaaaataggtcaaggtgtaatttatattaaagaaatatggattacttttttatataa-aaaatatgaaatagaatttaa
>Pirata_piratoides
------------------------------------------------------------------------------------------------------------------------------------------------------------------------------------------------------------------------------------------------------------------------------------------------------------------------------------------------------------------------------------------------------------------------------------------------------------------------------------------------------------------------------------------------------------------------------------------------------------------------------------------------------------------------------------------------------------------------------------------------------------------------------------------------------------------------------------------------------------------------------------------------------------------------------------------------------------------------------------------------------------------------------------tttttaaattggcggcatttcattattagaggaacctgtttcaatcgataacccacgttatattttactatataccgccataagaattaattattattcttaaataaaaaaataggtcaaggtgtaatttatgttaaagat-aatgggttactttaatttaaaaataaatataaaaaaggatttaa
>Pirata_piscatorius
actgcaataagagtattaattcgaatagaattaggacatcctggaagtttattaggtgatgatcatttatataatgtaatagttactgctcatgcttttgtaataattttttttatagtaatacctattttaattggaggttttggaaattggttagtccctttaatattaggagctcctgatatatcttttcctcgaataaataatttatcattttggttattacctccttctttatttttattattaatatcatcaatagttgaaataggagtaggagcaggatgaacggtttaccctcctttggcttctagagttggacatatgggaagttctatagattttgcaattttttctttacatttagcaggagcttcttctattataggagcggttaattttatttctactattataaatatacgattaataggaataagtatagaaaaaattcctttgtttgtatgatctgttcttattacagctgttttgttattattatcattaccagtattagctggtgctattactatattacttactgatcgtaattttaatacatcattttttgatcctgctggaggaggggatcctattttatttcaacatttattt---------------------------------------------------------------------------------------------------------------------------------------------------------------------------------------------------------------------------------------------------------------------------------------------------------------------------------------------------------------------------------------------------------------------------------------------------------------------------------------------------------------------------------------------------------------------------------------
>Pirata_praedo
acgggaataagagtattgattcgaatagaattaggtcattctggaagtttattaggagatgatcatttatataatgtaatagttactgctcatgcttttgtaataattttttttatagttataccaattttaattggtggatttggaaattgattaattccattaatattaggagcgcctgatatatcatttcctcgaatgaataatttatcattttgattgctccccccatctttatttttattattaatatcttcaatagtagaaataggagtaggagctggatgaacagtttatccacctttagcttctagagtaggtcatataagaagatctatagattttgctattttttctttacatttagcaggtgcttcttctattataggggcagtaaattttatttctactattattaatatacgaatattaggaataagattagaaaaaattcctttgtttgtttgatcagttcttattacagctgtattattacttttatcattaccagtgttagctggtgctattactatattacttactgatcgtaattttaatacttcgttttttg-----------------------------------------------------------------------------------------------------------------------------------------------------------------------------------------------------------------------------------------------------------------------------------------------------------------------------------------------------------------------------------------------------------------------------------------------------------------------------------------------------------------------------------------------------------------------------------------------------------------------------------
>Pirata_sedentarius
actgcaataagagtattaattcgaatagaattggggcatcctgggagtttattgggagatgatcatttatataatgtaatagtaactgctcatgcttttgttataattttttttatagtaatacctattttaattggaggttttggaaattggttagtacctttaatattaggagctcctgatatatcatttcctcgtataaataatttatcattttgattgctaccaccttctttatttttattattaatgtcttctatagtagaaataggagtaggggctggatgaacagtttatccacctttagcttctagagtaggtcatataggaagatctatagattttgctattttttctttacatttagcaggagcttcttctattataggagctgttaattttatttctactattattaatatacgattattaggaataaaaatagaaaaagttcctttatttgtttgatctgtttttattactgcggtactgttgttgttatcattacctgtattagcaggtgctattactatattacttacagatcgtaattttaatacttctttttttg-----------------------------------------------------------------------------------------------------------------------------------------------------------------------------------------------------------------------------------------------------------------------------------------------------------------------------------------------------------------------------------------------------------------------------------------------------------------------------------------------------------------------------------------------------------------------------------------------------------------------------------
>Pirata_subpiraticus
actgctatgagtgtgttaattcgaatagaattaggtccccccggaagtttattaggggatgatcatttatataatgtaatagtgactgctcatgcttttgtaataattttttttatagtaatgcctattttaatcggaggatttggtaattgattagtacctctaatgttaggagcacctgatatatcatttcctcgaatgaataatttatcattttgattacttcctccttctttatttttattattaatatcttctatagttgaaataggtgtaggggcaggatgaacagtttatcctcctttggcttctagagtaggtcatataggaagttcaatagattttgctattttttctttacatttagcaggtgcttcttctattataggagcagtaaattttatttcaactattattaatatacgattaataggaataagaatagaaaaaattccattgtttgtatgatctgtattaattacagctgttttattattgttatctttaccggtattagctggtgcaattacaatattacttactgatcgtaattttaatacttcgtttaaagatcccggtgg----------------------------------atagccgcttgtgctaaggtagcataataatttcttttaatttaagactagaataaaagattttccatcttaatttatatcaaaaatataattttaaattatcctaaatgtaaaaagacatttataaaaaagaaagacgacaagaccctatagaacttaactatagttaaactggggcagttaattaattaaaattttataaaatttcttaacctaataacaatatgactaagttaccttagggataacagcgtaatataatttttaagatcttatttaaaaaagtttacgacctcgatgttgatttaatttgcaatatataaaaggaagtctgttcgacttttaaaaaattacatgatctgagtcaaaacccggaga---taaatattatggcggcatttcatcattagaggagcttgttttaatcgacaacccacgttatattttactatatatcgccgtcagaactaatttttattcttaaataaaaaaataggtcaaggtgtaatttatattaaagat-tatgggctacttttttcaatagaaatttatgaaaaaggatttaa
>Piratula_canadensis
acagctataagtgtattaattcgaatagaattaggacatccaggaagtttattaggagatgatcatttatataatgttatagttactgctcatgcttttgttataattttttttatagtaatacccattttaattggtggttttggaaattgattagtccctttaatattaggagctcctgatatatcatttcctcgaataaataatttatctttttgattattacctccttctttatttttattgttaatatcttcaatggttgaaataggagttggggcaggatggacagtatatcctcctttagcatctagaattggacatataggaagttcaatagattttgctattttttctttgcatttagcaggtgcttcttctattataggggcagtaaattttatttctactattataaatatacgattaataggaataaatatagaaaaaattccattgtttgtttgatctgtacttattactgctgttttattattattatcattaccagtattagctggtgctattactatattgcttactgatcgaaattttaatacatcattttttgatcctgctggaggaggagatcctattttatttcaacatttattt---------------------------------------------------------------------------------------------------------------------------------------------------------------------------------------------------------------------------------------------------------------------------------------------------------------------------------------------------------------------------------------------------------------------------------------------------------------------------------------------------------------------------------------------------------------------------------------
>Piratula_cantralli
actgcgataagagtattaattcgaatagaattaggacatcctggaagtttattaggagatgatcatttatataatgtaatagttactgctcatgcttttgttataattttttttatagtgatacctattttaattggaggttttggtaattgattagttcctttaatattaggtgcacctgatatatcttttcctcgaataaataatttatcattttggttattacctccttctttatttttattattattatcttcaatagtggaaataggagttggagctggatgaactgtttatccacctttagcttctagaatagggcatataggaagatctatagattttgcaattttttctttacatttggcaggtgcatcttctattataggagcagttaattttatttctactattattaatatacgtttagtaggaataagaatggaaaaagttccattatttgtttgatctgtttttattacagctgttttattattattgtctttaccagttttagctggtgctattactatacttcttactgaccgtaattttaatacttcattttttgatcctgctggaggtggagatccaattttatttcaacatttattt---------------------------------------------------------------------------------------------------------------------------------------------------------------------------------------------------------------------------------------------------------------------------------------------------------------------------------------------------------------------------------------------------------------------------------------------------------------------------------------------------------------------------------------------------------------------------------------
>Piratula_hurkai
actggaataagagtattgattcgaatagaattagggcatcctggaagtttattgggggatgatcatttatataatgtaatagttactgctcatgcttttgttataattttttttatagttatgcctattttaattggtggttttggaaattgattagttcctttaatgttaggagcacctgatatatcttttcctcgaataaataatttatcattttgattgttacctccttctttatttttgttattaatatcttcaatagtagaaataggagttggagctggatgaacagtttatccacctttagcttctagagtaggtcatatagggagatctatggattttgctattttttctttacatttagcaggagcttcttctattataggagcagttaattttatttctactattattaatatacgtttattaggtataagaatagaaaaatttccattattcgtatgatctgtttttattactgctgttttattacttttatctttacctgtattagctggtgctattactatactacttactgatcgtaattttaacacttcattttttgatcctgctggtggaggagatccaattttatttcaacatttattt---------------------------------------------------------------------------------------------------------------------------------------------------------------------------------------------------------------------------------------------------------------------------------------------------------------------------------------------------------------------------------------------------------------------------------------------------------------------------------------------------------------------------------------------------------------------------------------
>Piratula_hygrophila
actggaataagagtattaattcgaatagaattaggtcattctggaagtttattaggggatgatcatttatataatgttatagttactgctcatgcttttgttataattttttttatagttataccaattttaattggtggttttggtaattggttagttcctttaatattaggagctcctgatatatcatttcctcgaataaataatttgtcattttgattattacccccttctttatttttattattaatgtcatcaatagtagaaataggggtaggagctggatggacagtttatccacctttagcttcaagagtaggtcatataggaagatctatagattttgctattttttctttacatttagcaggtgcttcttctattataggagcagtaaattttatttctactattattaatatacgaatattgggaataacaatagaaaagattccattgtttgtatgatctgttattattacggctgttttattattattatcattaccagttttagctggtgctattactatattacttactgatcgaaattttaatacttcattttttgaccctgctgggggaggggatccaattttatttcaacatttattt---------------------------------------------------------------------------------------------------------------------------------------------------------------------------------------------------------------------------------------------------------------------------------------------------------------------------------------------------------------------------------------------tttataaattggcggcatttcatcattagaggaacctgttttaatcgataacccacgttatattttactatatatcgccataagaattaatttttactctaactttaaaaaataggtcaaggtgtaatttatattaaagat-aatgggttacttttatttcaaattaaatataaaaaaggatttaa
>Piratula_insularis
actgcaataagagtattaattcgaatagaattaggacatcctggaagtttattaggagatgatcatttatataatgtaatagttactgctcatgcttttgttataattttttttatagtaatacctattttaattggaggttttggtaattgaatagttcctttaatattaggtgcacctgatatatcttttcctcgaataaataatttatcattttgattattaccaccttctttatttttattattattatcttcaatagtggaaataggagttggggctggatgaactgtttatccacctttagcttctagaatagggcatataggaagatctatggattttgcaattttttctttacatttggcaggtgcgtcttctattataggagcggttaattttatttctactattattaatatacgtttagtaggaataagaatggaaaaggttccattatttgtttgatctgtttttattacagctgttttattactattgtctttaccagttttagctggtgctattactatacttcttactgaccgtaattttaatacttcattttttgatcctgctggaggtgg-------------------------------------------------------------------------------------------------------------------------------------------------------------------------------------------------------------------------------------------------------------------------------------------------------------------------------------------------------------------------------------------------------------------------------------------------------------------------------------------------------------------------------------------------------------------------------------------------------------------
>Piratula_knorri
actggaataagagtattaattcgaatagaattagggcatcctggaagtttattaggagatgatcatttatataatgtaatagttactgctcatgcttttgttataattttttttatagttatacctattttaattggtggttttggaaattgattagttcctttaatgttaggagcgcctgatatgtcttttcctcgaataaataatttatcattttgattattacctccttctttatttttattattaatatcttcaatagtagaaataggagttggagctggatgaacagtttatccgcctttagcttctagagtaggtcatatgggaagatctatagattttgctattttttctttacatttagcaggagcttcttctattataggagcggttaattttatttctactattattaatatacgtttattaggaataagaatggaaaaaattccattatttgtatggtctgtttttattactgctgttttattacttttatctttacctgtattagctggtgctattactatattacttactgatcgtaattttaatacttcgttttttgatcctgctggtggaggagatccaattttatttcaacatttattt----------------------------------------------------------------------------------------------------------------------------------------------------------------------------------------------------------------------------------------------------------------------------------------------------------------------------------------------------------------------------------------------------------------------------------gttttaatcgataacccacgttatattttactatataccgccataagaactaattattactcttaaataaaaagataggtcatggtgtaatttatgttaaagat-aatgggttacttttttttaaaaataaatataaaaaaggatttaa
>Piratula_latitans
actggaataagagtattaattcgaatagagttagggcatcccggaagtttattaggagatgatcatttatataatgttatagttactgctcatgcttttgttataattttttttatagtaatacctattttaattggaggttttggaaattggttagttcctttaatattaggagcgcctgacatatcttttcctcgaataaataatttgtcgttttgattactacctccttctttatttttattattaatatcttctatagtagaaataggagtaggagctggatgaacagtttatccgcctttagcttctagaataggtcatacaggaagatctatagattttgctattttttctttacatttagcaggagcttcttctattataggagcagttaattttatttctactattattaatatacgtttattaggaataaaaatagaaaaaattccgttatttgtatggtctgtttttattactgctgttttattactcttatctttaccagtattagctggtgctattactatattacttactgaccgtaattttaatacttcattttttgatcctgctggaggaggagatccaattttatttcaacatttattt---------------------------------------------------------------------------------------------------------------------------------------------------------------------------------------------------------------------------------------------------------------------------------------------------------------------------------------------------------------------------------------------------------------------------------------------------------------------------------------------------------------------------------------------------------------------------------------
>Piratula_procurva
actgggataagagtattaattcgaatagaattaggccattctggaagtttattaggggatgatcatttatataatgttatagttacagctcatgcttttgttataattttttttatagtgatacctattttgattgggggttttggaaattgattagttcctcttatattaggggcgccagatatatcttttcctcggataaataatttatcattttggttattacctccttctttatttttattgttaatatcttcaatggtagaaataggagtgggagcaggatgaactgtttatcctcctcttgcttcaagaattggacacataggaagatctatagatttcgcgattttttctttacatttagctggtgcttcttctattataggagctgttaattttatttctactattattaatatacgtttgataggtataagtatagaaaaagttccgttatttgtatgatctgtttttattactgctgtattattattattatctttacctgttttagcaggtgctattactatattacttactgatcgtaattttaatacttcattttttgatcctgc-------------------------------------atagccgcttgtgctaaggtagcataatcatttcttttaatttaagactagaataaaagatttttcatcttaatttatattttaaaataaatattaaattatcttaaaagtaaaaagacttttatgaaaaagaaagacgacaagaccctatagaacttaacttaagttaaactggggcagttaattaataaatattttcatttcctattcaatctaataacaaaatgactaagttaccttagggataacagcgtaatataatttttaagttcttatttaaaaaagattacgacctcgatgttgatttaatttgcaataaaataaaggaagtctgttcgacttttaaataattacatgatctgagtcaaaacccggaga---------------------------------------------------------------------------------------------------------------------------------------------------------------------------------------------
>Piratula_tanakai
actgctatgagtgtgttaattcgaatagaattaggtcactctggaagtttattaggggatgatcatttgtataatgtaatagtgactgctcatgcttttgtaataattttttttatagtaatgcctattttaatcggaggatttggtaattgattagtacctctaatgttaggagcacctgatatatcatttcctcgaatgaataatttatcattttgattacttcccccttctttatttttattattaatatcttctatagttgaaataggtgtaggggcaggatgaacagtttatcctcctttggcttctagagtaggtcatataggaagttcaatagattttgctattttttctttacatttagcaggtgcttcttctattataggagcagtaaattttatttcaactattattaatatacgattaataggaataagaatagaaaaaattccattgtttgtatgatctgtattaattacggctgttttattattgttatctttaccggtattagctggtgcaattacaatattacttactgatcgtaattttaatacttcgttttttgatcctg--------------------------------------atagccgcttgtgctaaggtagcataataatttcttttaatttaagactagaataaaagattttccatcttaatttatatcaaaaatataattttaaattatcctaaatgtaaaaagacatttataaaaaagaaagacgacaagaccctatagaacttaactatagttaaactggggcagttaattaattaaaattttataaaatttcttaacctaataacaatatgactaagttaccttagggataacagcgtaatataatttttaagatcttatttaaaaaagtttacgacctcgatgttgatttaatttgcaatatataaaaggaagtctgttcgacttttaaaaaattacatgatctgagttcaaaaccggaga---------------------------------------------------------------------------------------------------------------------------------------------------------------------------------------------
>Piratula_uliginosa
actggaataagagttttaattcgaatggaattaggtcattctggaagtttattaggagatgatcatttatataatgtaatagttactgctcatgcttttgtaataattttttttatagtaataccaattttaattggtggttttggtaattgattagttcctttaatattaggagcgcctgatatatcgtttccacggataaataatttatcattttgattattacctccatctttatttttattattaatatcatcaatagtggaaataggagtaggagctgggtgaacagtttatccgcctttagcttctagagtaggtcatataggaagatctatagattttgctattttttctttacatttagcaggtgcttcttctattataggagcagtaaattttatttctactattattaatatacgaatattagggataagaatagaaaaaattccattatttgtgtggtctgttcttattacagctgtattattgcttttatcattaccagttttggctggtgctattactatattgcttactgatcgaaattttaatacttcattttttgaccctgctgggggaggagatccaattttatttcaacatttattt---------------------------------------------------------------------------------------------------------------------------------------------------------------------------------------------------------------------------------------------------------------------------------------------------------------------------------------------------------------------------------------------tttataaattggcggcatttcatcattagaggaacctgttttaatcgataacccacgttatattttactatataccgccataagaattaatttttactcttactttaaaaaataggtcaaggtgtaatttatattaaagat-aatgggttacttttattaaaaattaaatataaaaaaggatttaa
>Piratula_yaginumai
------ataagagtattaattcgaatagaattaggtcatcctggaagtttattaggagatgatcatttatataatgtaatagttacagctcatgcttttgttataattttttttatagtaataccaattttaattggggggtttggaaattgattagttcctttaatattaggtgcgcctgatatatcttttcctcgaataaataatttatcgttttggttattgccaccatctttatttttattattaatatcttctatagtagagataggagtaggtgctggatgaacgatttatccacctttagcctcaagaattggacatataggaagatctatagattttgcaatcttttcattacatttagcgggtgcatcatctattataggagcagtaaattttatttctactattataaatatacgtttagtaggaataaaaatagaaaaagttccattatttgtttgatctgtttttattacagctgttttattattattatcattaccggttttagctggtgctattactatattacttactgatcgaaattttaatacttcattttttgatcctgctggaggaggggatccaattttatttcaacatttatttatagccgcttgtgctaaggtagcataataatttcttttaattaaagactagaacaaaagatttttcattttaattcatattttaaatttattattaaattatcttaaatgtaaaaagacacttataaaaaagaaagacgacaagaccctatagaacttaacttaagtttaactggggcagttaattaataaaaattttgtaattcttatagacctaataataaaatgaccaagttaccttagggataacagcgtaatataattttaaagatcttataaaaaaaagattacgacctcgatgttgatttaatttgcaata-aataaagaaagtc-------------------------------------------------------------------------------------------------------------------------------------------------------------------------------------------------------------------------------------------
>Pisaura_ancora
acagctataagagtattaattcgaatggaacttggaaattctggaagatttttaggtgatgatcatttatataatgttgtagttactgctcatgcttttgtgataattttttttatagtaatacctattataattggaggttttggaaattgattagttcctttaatattaggagctcctgatatatcatttcctcgaataaataatttatctttttgattactacctccttctttatttttattatttatatcttctatagtagaaataggagtaggggctggttgaacagtttatcctcctttagcatctacagttggacatataggaagatcaatagattttgctattttttctttacatttagctggagcttcttctattataggagctgtaaattttatttctactattattaatatacgttctcaaggaatatcaatagaaaaagttcctttatttgtatgatctgtacttattactgctattttacttttattatctttaccagttttagctggtgctattactatattattaactgatcgtaattttaatacttctttttttgatcccgctggaggaggagatccaattttatttcaacatttatttatagccgcatgtgctaaggtagcataatcatttcttttaattaaagactagaataaaagatttaacatttaaattaatatctcaaatttaaatttaaattatattaaatgtaaaaatacatttctaaaaaagaaagacgataagaccctattaaactttactttagtttaactggggtagttaattaattattaattttaaaataaatttgacctaataattttataatcaagttactatagggataacagcgtaataaaatttttaagatcttattaaaaaaagattgcgacctcgatgttgatttaatttgcaataaaattaaggaagtctgttcgacttttaaaaaatt-----------------------------------------------------------------------------------------------------------------------------------------------------------------------------------------------------------------------
>Pisaura_lama
acagctataagagtattaattcgaatagaacttggaaattctggaagatttttaggtgatgatcatttatataatgttgtagttactgctcatgcttttgtaatgattttttttatagtaatacctattataattggaggctttggaaattgattagttcctttaatattaggagctcctgatatatcatttcctcggataaataatttatctttttgattattacctccttctttgtttttattatttatatcttctatagtagaaataggagtaggagctggatgaacagtttatcctcctttggcatctacagttgggcatataggaagttctatagattttgctattttttctttacatttagctggagcttcttctattataggagctgtaaattttatttctactatttttaatatacgttctcaaggaatatcaatagaaaaggttcctttatttgtatgatctgttcttattactgctgttttacttttattatctttaccagttttagctggtgctattactatattattaactgatcgtaattttaatacttctttttttgatccagcaggaggaggagatccaattatcattcaacatttatttatagccgcatgtgctaaggtagcataatcatttcttttaattaaagactagaataaaagatttaacatttaaattaatattttaaatttaaatttaaattactttaaatgtaaaaatacatttatataaaagaaagacgataagaccctattaaactttactttagattaactggggtagttaattaattattatttttaaagtaaatttgatctaataatttcataatcaagttactatagggataacagcgtaataaaatttttaagatcttaattaaaaaagattgcgacctcgatgttgatttaatatgcaataaaattaaggaagtctgttcgacttttaaaaaatt-----------------------------tatttattatggcggcatcttatcattagaggaacctgttttaatcgataatccacgttaaattttactatataccgccataagaattaatatttattcttaaataaaaagttaggtcaaggtgtaatctatattaaagat-agtgggttacatttaataataattttttatgaaaaaggatttaa
>Pisaura_mirabilis
actgctataagagtattaattcgaatagaattagggaatcctggaagattattaggagatgatcatttatataatgtagtagttactgctcatgcttttgttataattttttttatagtaatacctattataattggaggttttggaaattgattagttcctttaatattaggagctcctgatatatcatttcctcgaatgaataatttgtctttttgacttttacctccttctttatttttattgtttatatcttctatagtagaaataggggttggagctgggtgaacagtttatcctcctttagcatctacagttggtcatataggaagatctatagattttgctattttttctttacatttagctggagcttcttctattataggagctgttaattttattactactattataaatatacgtttgaatggaatgtcaatagaaaaagttcctttatttgtatgatctatattaattactgctgttttacttttattatctttaccagttttagctggtgctattactatattattgactgatcgtaattttaatacttctttttttgatccagctggaggaggtgatcctattttatttcaacatttatttatagccgcatgtgctaaggtagcataatcatttcttttaattgaagactagaacaaaagatttaacttttaaattaatattttaaatttaattttaaattatcttaaatgtaaaaagacatttataattaagaaagacgataagaccctattgaactttactttagtttaactggggtagttaattaattattatttttaattttaattcgacctaattattaaataattaagttaccatagggataacagcgtaattaaattttttagatcttatttgaaatagattgcgacctcgatgttgatttaatttgcaatattattaaggaagtctgttcgacttttaaaaaattacatgatttgagttcagaccggtgtaaac------------------------------------------------------------------------------------------------------------------------------------------------------------------------------------------
>Rabidosa_punctulata
actgcaataagagtattgattcgaatagagttaggaaatcctgggagtttattgggggatgatcatttatataatgtaatggttactgctcatgcttttgtaatgattttttttatagtaataccaattcttattggtggttttggtaattggttggttcctttaatattaggtgctcctgatatatcatttcctcgaataaataatctttctttttgattgttacccccttctttatttttattatctatatcttctatagtggagataggtgtaggagctggttgaactgtttatcctcctctagcttctagagtagggcatatgggaagttctatggattttgctattttttctcttcatttagctggggcttcttctattataggggcggtgaattttatttctactattattaatatacgaatattaggaatatctatggaaaaagttccgttatttgtgtgatcagtattaattactgctgttttattattactttctttacctgttttagcaggtgctattactatattattgacagatcgtaattttaatacttctttttttgatccagcagg-------------------------------------------------------------------------------------------------------------------------------------------------------------------------------------------------------------------------------------------------------------------------------------------------------------------------------------------------------------------------------------------------------------------------------tatttacaatggcggcatttcatcattagaggaacctgttttaatcgataatccacgttcactttcactatatatcgccataa-aactaatctatattttaaactaaaaagttaggtcaaggtgtagtcaacattaaagttcaatgggttactaaatatgaaaatatttttcgaaaaaggatttaa
>Rabidosa_rabida
-------------------------------------------------------------------------------------------------------------------------------------------------------------------------------------------------------------atctttctttttgattattacctccttctttgtttttattatctatatcttctatagtggagataggtgttggagctggttgaactgtttatcctcctttggcttctagagtaggtcatatagggagttctatagattttgctattttttctcttcatttggctggggcttcttctattataggagcggtgaattttatttctactattattaatatacgtatattaggaatatctatagaaaaggttcctttatttgtgtgatcagtattgattactgctgttttattattgctttctttacctgtattagcaggtgctattactatattattaacggatcgaaattttaatacttctttttttgatccagcaggtgggggagatcctattttgtttcaacatttattt---------------------------------------------------------------------------------------------------------------------------------------------------------------------------------------------------------------------------------------------------------------------------------------------------------------------------------------------------------------------------------------------tatttacaatggcggcatttcatcattagaggaacctgttttaatcgataatccacgttaattttcactatatatcgccataa-aactaatctatattttaaactaaaaagttaggtcaaggtgtagtctatattaaagtttaatgggttacttcttatgaaaatatta-atcaaaaaggatttaa
>Schizocosa_aulonia
---------------------------------------------------------------------------------------------------------------------------------------------------------------------------------------------------------------------------------------------------------------------------------------------------------------------------------------------------------------------------------------------------------------------------------------------------------------------------------------------------------------------------------------------------------------------------------------------------------------------------------------atagccgcttgtgctaaggtagcataataatttcttttaattaaagactagaacaaaagacttaacatcttaattaatctttttataaaatattaaaattatcttaattgtaaaaagacaattattaaatagaaagacgataagaccctatcgaactttacttaagtttaactggggcagttaattaattattatttttaaatcttttttgacctaataatcaaataattaagttaccgtagggataacagcacaataaaattttatagatcttatttaaaaaagattgtgacctcgatgttgatttaatttgcaataaagtnaaggaagtctgttcgacttttaaaaaattacatgatttgagttcagaccggtgtaaac------------------------------------------------------------------------------------------------------------------------------------------------------------------------------------------
>Schizocosa_avida
actgctataagtgtattaattcgaatagaattaggtaattctggaagtttattaggggatgatcatttatataatgttatggttactgctcatgcttttgttataattttttttatagtgatgccaattcttattggtgggtttgggaattgattagttcctttaatgttaggtgctcctgatatatcatttcctcgtataaataatctttctttttgattattaccaccttctttatttttattatgtatatcatctatagtggagataggagtaggagctggatgaactgtttatcctcctttagcttctacaatagggcatataggtaattctatggattttgctattttttctcttcatttagctggggcttcttcaattataggtgcggtaaattttatttcgactattattaatatacggatattaggaatatcaatggaaaaggttccgttatttgtttgatcagtattaattactgcagtattattattactttctttacctgtattagcaggtgctattactatattattgacggatcgaaattttaatacttcttttttt---------------------------------------------atagccgcttgtgctaaggtagcataataatttcttttaattaaagactagaacaaaagatttaacatcttaattaatctttttataaaatattaaaattatcttaattgtaaaaagacaattattaaatagaaagacgataagaccctatcgaactttacttaagtttaactggggtagttaattaattattatttttaaattttttttgacctaataatcaaataattaagttaccgtagggataacagcacaataaaattttatagatcttatttaaaaaagattgtgacctcgatgttgatttaatttgcaataaagntaaggaagtctgttcgacttttaaaaaattacatgatttgagttcagaccggtgtaaac------------------------------------------------------------------------------------------------------------------------------------------------------------------------------------------
>Schizocosa_bilineata
actgctataagtgtgttgattcgaatggaattaggtaattctggaagtttattaggagatgatcatttatataatgttatagttactgctcatgcttttgtgataattttttttatagtgataccaattcttattggtggttttggtaattgattggttcctttaatattaggtgctcctgatatatcatttcctcgtataaataatctttctttttggttattaccaccttctttatttttattatctatgtcatccatagtggaaataggggtaggggctggatgaactgtttatccacctttggcttctagaatagggcatatagggagttctatggattttgctattttttctcttcatttagctggagcttcttcaattataggtgcggtgaattttatttctactattattaatatacgaatattaggtatatctatagagaaagttccgttatttgtttgatcagtgttaattactgcagtattattattactttctttacctgttttagcgggtgctattactatattattgacggatcgaaattttaatacttctttttttgaccctgcaggaggaggtgatcctattttatttcaacatttatttatagccgcttgtgctaaggtagcataataatttcttttaattaaagactagaacaaaagacttaacatcttaaataatttttttataaaatatttaaattatcttaattgtaaaaagacaattattcaatagaaagacgataagaccctatcgaactttactttagtttaactggggtagttaattaattattacttttaaattttttttgacctaataataaaataattaagttaccgtagggataacagcacaataaaattttttagatcttatttaaaaaagattgtgacctcgatgttgatttaatatgcaataaaactaaggaagtctgttcgacttttaaaaaattacatgatttgagttcagaccggtgtaaac------------------------------------------------------------------------------------------------------------------------------------------------------------------------------------------
>Schizocosa_crassipalpata
actgctataagtgtgttgattcgaatggaactaggtaattctggaagtttattaggagatgatcatttatataatgttatagttactgctcatgcttttgtgatgattttttttatagtaataccaattcttattggtggttttggtaattgattggttcctttaatattaggtgctcctgatatatcatttcctcgtataaataatctttctttttgattattgccaccttctttgtttttattatctatatcgtctatagtggaaataggggtaggggccggatgaactgtttatccacctttagcttctagaataggacatagagggagttctatggattttgctattttttctcttcatttagctggggcttcttcaattataggtgcagtgaattttatttctactattattaatatacgaatattaggtatatctatagagaaggttccgttatttgtttgatcagtattaattactgcggtgttattattactttctttgcctgttttagcaggtgctattactatattattgacggatcgaaattttaatacttctttttttg-----------------------------------------------------------------------------------------------------------------------------------------------------------------------------------------------------------------------------------------------------------------------------------------------------------------------------------------------------------------------------------------------------------------------------------------------------------------------------------------------------------------------------------------------------------------------------------------------------------------------------------
>Schizocosa_crassipes
------------------------------------------------------------------------------------------------------------------------------------------------------------------------------------gatatatcatttcctcgtataaataatctttctttttgattattaccaccttctttatttttattatctatatcatctatagtagaaataggagtaggagctgggtgaactgtatatccacctttagcttctagaataggtcatataggtagttctatagattttgctattttttctcttcatttagctggagcttcttcaattataggtgcagtaaattttatttctactattattaatatacgaatgttaggaatatctatagaaaaagttccattatttgtttggtctgtattgattactgcagtgttattattactttctttacctgttttagcaggtgctattactatattattaacggatcgaaattttaatacttctttttttgaccctgcagggggaggtgatcctattttatttcaacatttatttatagccgcttgtgctaaggtagcataataatttcttttaattaaagactagaacaaaagacttaacatcttaaataatctttatatgaaatatttaaattattctaattgtaaaaaaacaattatttaatagaaagacgataagaccctatcgaactttacttcagtttaactggggtagttaattaattattatttttaaatctattttgacctaataatcaaataattaagttaccgtagggataacagcacaataaaattttttagttcttatttaaaaaagattgtgacctcgatgttgatttaatatgcaataaaattaaggaagtctgttcgacttttaaaaaattacatgatttgagttcagaccggtgtaaac------------------------------------------------------------------------------------------------------------------------------------------------------------------------------------------
>Schizocosa_duplex
-----------------------------------------------------------------------------------------------------------------------------------------------------------------tttaatgttaggtgctcctgatatatcatttcctcgtatgaataatctttctttttgattattaccaccttctttatttttattgtctatatcatctatagtagagataggagtaggagctggatgaactgtttatcctcctttagcttctagaataggacatataggaagttctatagattttgctattttttctcttcatttagctggagcttcttcaattataggtgcagttaattttatttctactattattaatatacgaatattaggtatatctatggaaaaagttccgttatttgtttgatcagtattaattactgcagtattattattgctttctttacctgttttagcaggtgctattactatattattgacagatcgaaattttaatacttctttttttgatcctgcgggaggaggtgatcctattttatttcaacatttattt---------------------------------------------------------------------------------------------------------------------------------------------------------------------------------------------------------------------------------------------------------------------------------------------------------------------------------------------------------------------------------------------------------------------------------------------------------------------------------------------------------------------------------------------------------------------------------------
>Schizocosa_floridana
-----------------------------------------------------------------------------------------------------------------------------------------------------------------tttaatattaggtgctcctgatatatcattccctcgaataaataacctttctttttgattattaccaccttctttatttttattatctatatcatctatagtagaaataggggtaggagctgggtgaactgtttatccacctttagcttctagaataggccatacaggtagttctatagattttgctattttttctcttcatttagctggggcttcttcgattataggtgcagtaaattttatttctactattattaatatacgagtattaggaatatctatagagaaagttccattgtttgtttggtctgtattaattactgcagtattattattgctttctttacctgttttagcaggtgctattactatattattgacggatcgaaattttaatacttccttttttgatcctgcaggaggaggtgatcctattttatttcaacatttatttatagccgcttgtgctaaggtagcataataatttcttttaattaaagactagaacaaaagacttaacatcttaaataatttttatataaaatattaaaattattttaattgtaaaaaaacaattatttaatagaaagacgataagaccctatcgaacttcacttcagtttaactggggtagttaattaattattatttttaaatatattttgacctaataatcaaataattaagttaccgtagggataacagcacaataaaattttctagctcttatttaaaaaagattgtgacctcgatgttgatttaatatgcaataaaattaaggaagtctgttcgacttttaaaaaattacatgatttgagttcagaccggtgtaaac------------------------------------------------------------------------------------------------------------------------------------------------------------------------------------------
>Schizocosa_humilis
actgctataagtgtattgattcgaatggaattaggtaattctggaagtttattaggagatgatcatttatataatgttatggttactgctcatgcttttgtaataattttttttatagttataccaattcttattggtggatttggaaattgattagttcctttaatattaggtgctcctgatatatcatttcctcgaatgaataatctttctttttgattgttaccaccttctttatttttattgtctatatcatctatggttgaaataggagtgggagctggatgaactgtttatccacctctagcttctagaatagggcatataggaagttctatggattttgctattttttctcttcatttagccggggcttcttcaattataggggcagtaaattttatttctactattattaatatacgtatattaggaatatctatagaaaaggttccattatttgtttgatcggtattaattactgcagtgttgttattactttctttacctgtattagcaggtgctattactatattattgacggatcgaaattttaatacttctttttttgaccctgcagggggaggtgatcctattttgtttcaacatttgttt---------------------------------------------------------------------------------------------------------------------------------------------------------------------------------------------------------------------------------------------------------------------------------------------------------------------------------------------------------------------------------------------------------------------------------------------------------------------------------------------------------------------------------------------------------------------------------------
>Schizocosa_incerta
---------------------------------------------------------------------------------------------------------------------------------------------------------------------------------------------------------------------------------------------------------------------------------------------------------------------------------------------------------------------------------------------------------------------------------------------------------------------------------------------------------------------------------------------------------------------------------------------------------------------------------------atagccgcttgtgctaaggtagcataataatttcttttaattaaagactagaacaaaagactaaacatcttaaataatttttatataaaatatttaaattatcttaattgtaaaaagacaattatttaatagaaagacgataagaccctatcgaactttactttagtttaactggggaagttaattaattattactttataaatatatttgatctaataactaaatgattaagttaccgtagggataacagcgtaataaaattttttagatcttatttaaaaaagattacgacctcgatgttgatttaataagcaataaaattaaggaagtctgttcgacttttaaaaaattacatgatttgagttcagaccggtgtaaac------------------------------------------------------------------------------------------------------------------------------------------------------------------------------------------
>Schizocosa_malitiosa
---------------------------------------------------------------------------------------------------------------------------------------------------------------------------------------------------------------------------------------------------ttatctatatcttctatagttgaaataggggttggggctggatgaactgtatatcctcctttggcgtcaagagtaggacatatgggtagttctatagattttgctattttttctcttcatttggctggggcttcttctattataggggcagtgaattttatttcaactattattaatatacgaatattaggaatatcaatagaaaaagttcctttatttgtgtgatcggtattaattactgctattttattattactttctttaccagttttagctggtgctattacaatgttattaacagatcgtaattttaatacttctttttttgatccggcaggtggaggggatcctattttgtttcaacatttgttt---------------------------------------------------------------------------------------------------------------------------------------------------------------------------------------------------------------------------------------------------------------------------------------------------------------------------------------------------------------------------------------------------------------------------------------------------------------------------------------------------------------------------------------------------------------------------------------
>Schizocosa_maxima
------------------------------------------------------------------------------------------------------------------------------------------------------------------ttaatattaggtgctcctgatatatcatttcctcgtataaataatctttctttttgattattaccaccttctttatttttattgtgtatatcatctatagtagaaatgggagtgggggctggatgaactgtttatcctcctttagcttctagaatagggcatatagggaattctatggattttgctattttttctcttcatttagctggagcttcttcaattataggtgcggtaaattttatttctactattattaatatacgaatgttaggaatatctatggagaaggttccgttatttgtttgatcggtattaattactgcggtgttattgttactttctttacctgtattagcaggtgctattactatattattgacggatcgaaattttaatacttctttttttgatcctgcaggaggaggagatcctattttatttcaacatttatttatagccgcttgtgctaaggtagcataataatttcttttaattaaagactagaacaaaagacttaacatcttaattaatttttttataaaatattaaaattatcctaattgtaaaaagacaattattaaatagaaagacgataagaccctatcgaactttacttaagtttaactggggcagttaattaattataatttttaaatcttttttgacctaataatcaaataattaagttaccgtagggataacagcacaataaaattttatagatcttatttaaaaaaggttgtgacctcgatgttgatttaatttgcaataaaatnaaggaagtctgttcgacttttaaaaaattacatgatttgagttcagaccggtgtaaac------------------------------------------------------------------------------------------------------------------------------------------------------------------------------------------
>Schizocosa_mccooki
actgctataagtgtgttaattcggatggaattaggaaattctggaagtttattaggggatgatcatttatataatgttatagttactgctcatgcttttgttataattttttttatggtaataccaattcttattggtggatttggaaactgattggttcctttaatgttgggtgctcctgatatatcatttcctcgtatgaataatctttctttttgattattaccaccttctctgtttttattgtgtatatcatctatggtagagataggagtaggggctggttgaactgtttatcctcctttggcttctagagtaggacacatagggagttctatggattttgctattttttctcttcatttagctggggcttcttcaattataggtgcagtaaattttatttctactattattaatatacggatattagggatatctatggaaaaggttccgttatttgtttggtcagtattaattactgcggttttattattactttctttacctgtattagcaggtgctattactatattgttgacggatcgaaattttaatacttctttttttgatcctgcaggaggaggagatcctattttatttcaacatttatttatagccgcttgtgctaaggtagcataataatttcttttaattaaagactagaacaaaagacttaacatcttaattaatctttttataaaatattgaaattatcttaattgtaaaaagacaattatcaaatagaaagacgataagaccctatcgaactttacttaagtttaactggggcagttaattaattattatttttaaatcctttttgacctaataatcaaataattaagttaccgtagggataacagcacaataaaattttatagatcttatttaaaaaagattgtgacctcgatgttgatttaatttgcaataaaatnaaggaagtctgttcgacttttaaaaaattacatgatttgagttcagaccggtgtaaac------------------------------------------------------------------------------------------------------------------------------------------------------------------------------------------
>Schizocosa_minnesotensis
actgctataagtgtattgattcgaatagaattaggtaatgctggtagtttattaggagatgatcatttatataatgttattgttactgctcatgcttttgttataattttctttatagtaataccaattcttattggtgggtttggaaattgattggttcctttaatattaggtgctcctgatatgtcatttcctcgtataaataatctttctttctgattattaccaccttctttatttttattatgtatatcatctatagttgagataggagtaggggcaggatgaactgtttatcctcctttagcttctagaatagggcatataggaagttctatggattttgctattttttcgcttcatttagctggagcttcttctattataggagcagtaaattttatttctacaattattaatatacgtatattaggaatatctatagagaaggttccattatttgtgtgatcagtattaattactgcagtgttattattattatctttacctgtattagcaggtgctattactatattattaacagatcggaattttaatacttctttttttgatcctgcaggggggggagatcctattttatttcaacatttattt---------------------------------------------------------------------------------------------------------------------------------------------------------------------------------------------------------------------------------------------------------------------------------------------------------------------------------------------------------------------------------------------------------------------------------------------------------------------------------------------------------------------------------------------------------------------------------------
>Schizocosa_ocreata
actgctataagtgtattaattcgaatagaattaggtaattctggaagtttgttaggagatgatcatttatataatgttatagttacagctcatgcttttgttatgattttttttatagtaataccaattcttattggtgggtttggtaattgattagttcctttgatattaggtgctcctgatatatcatttcctcgaataaataatctttctttttgattattaccaccttctttatttttattatctatgtcgtctatagtggaaataggagtgggtgctggatgaactgtttatccacctttagcttctagaatagggcatagagggagttctatagattttgctattttttctcttcatttagctggagcttcttcaattatgggtgcggtaaattttatttctactattattaatatacggatattaggaatatctatggaaaaggttccattgtttgtttggtcagtattaattactgcagtattattattactttctttacctgttttagcaggtgctattactatattattaacggatcgaaattttaatacttctttttttgaccctgcagggggaggtgatcctattttatttcaacatttatttatagccgcttgtgctaaggtagcataataatttcttttaattaaagactagaacaaaagacttaacatcttaaataatctttatataaaatatttaaattattttaattgtaaaaaaacaattatttaatagaaagacgataagaccctatcgaactttactttagtttaactggggtagttaattaattattatttttaaattttctttgacctaataaccaaataattaagttaccgtagggataacagcacaataaagttttttagatcttatttaaaaaagattgtgacctcgatgttga-ttaatatgcaataaaactaaggaagtctgttcgacttttaaaaaattaca--------------------------tatttataatggcggcatttcattattaaaggaacctgttttaatcgataatccacgttaattttcactatataccaccat-aaaactaatttatattttcaaataaaaagttaggtcaaggtgtaatttatatttaagtttaatgggttacttcgtataaaaatacttttagaaaaaggatttat
>Schizocosa_retrorsa
actgctataagtgtattgattcgaatggaattaggaaattctggaagtttgttaggggatgatcatttatataatgttatagttactgcacatgcttttgttataattttttttatagtaataccaattcttattggggggtttggaaattgattggttcctttaatgttaggtgctcctgatatatcatttcctcgtataaataatctttctttttgattattaccaccttctttatttttattatgtatatcatctatagtagagataggagtgggagctgggtgaactgtatatcctccattagcttctagaatggggcatataggaagttctatggattttgctattttttcccttcatttagctggggcttcttcaattataggtgcagtaaattttatttctactattattaatatacgtatgttaggaatatctatggagaaggttcctttatttgtttggtcagtgttaattactgcggtgttgttattactttctttacctgtattagcaggtgctattactatattgttaactgatcgaaattttaatacttctttttttgatcctgcgggaggaggtgatcctattttatttcaacatttatttatagccgcttgtgctaaggtagcataataatttcttttaattaaagactagaacaaaagacttaacatcttaattaatctttttataaaatattaaaattatcttaattgtaaaaagacaattattaaatagaaagacgataagaccctatcgaactttacttaagtttaactggggcagttaattaattattatttttaaatcttttttgacctaataatcaaataattaagttaccgtagggataacagcacaataaaattttatagatcttatttaaaaaagattgtgacctcgatgttgatttaatttgcaataaagtnaaggaagtctgttcgacttttaaaaaattacatgatttgagttcagaccggtgtaaac------------------------------------------------------------------------------------------------------------------------------------------------------------------------------------------
>Schizocosa_rovneri
---------------------------------------------------------------------------------------------------------------------------------------------------------------------------------------------------------------------------------------------------------------------------------------------------------------------------------------------------------------------------------------------------------------------------------------------------------------------------------------------------------------------------------------------------------------------------------------------------------------------------------------atagccgcttgtgctaaggtagcataataatttcttttaattaaagactagaacaaaagacttaacatcttaaataatctttttaataaatatttaaattatcttaattgtaaaaagacaattattcaatagaaagacgataagaccctatcgaactttactttagtttaactggggtagttaattaattattattttttaattttatttgacctaataaccaaataattaagttaccgtagggataacagcacaataaaatttattagatcttatttaaaaaagattgtgacctcgatgttgatttaatatgcaataaaactaaggaagtctgttcgacttttaaaaaattacatgatttgagttcagaccggtgtaaac------------------------------------------------------------------------------------------------------------------------------------------------------------------------------------------
>Schizocosa_saltatrix
actgctataagtgtattaattcgaatagaattaggtaattctggaagtttgttaggagatgatcatatatataatgttatagttacagctcatgcttttgttatgattttttttatagtaataccaattcttattggtgggtttggtaattgattggttcctttaatattaggtgctcctgatatatcatttcctcgaataaataatctttctttttggttattaccaccttctttatttttattatcaatatcgtctatagtggaaatgggagtgggtgctggatgaactgtttatccacctttatcttctagaatagggcatagagggagttctatagattttgctattttttctcttcatttagctggggcctcttcaattatgggtgcggtgaattttatttgtactattattaatatacggatattaggaatatctatggaaaaggttccattgtttgtttggtcagtattaattactgcagtattgttattactttctttacctgttttagcaggtgctatcactatattattaacggatcgaaattttaatacttctttttttgaccctgcagggggaggtgatcctattttatttcaacatttattt---------------------------------------------------------------------------------------------------------------------------------------------------------------------------------------------------------------------------------------------------------------------------------------------------------------------------------------------------------------------------------------------------------------------------------------------------------------------------------------------------------------------------------------------------------------------------------------
>Schizocosa_stridulans
actgctataagtgtattaattcgaatagaattaggtaattctggaagtttattaggagatgatcatttatataatgttatggtaactgctcatgcttttgtgatgattttttttatagttataccaattcttattggtggttttggtaactggttggtgcctttaatattaggtgcacctgatatatcatttcctcgtataaataatctttctttttggttattacctccttctttatttttattatctatgtcgtcaatagtagagataggagtgggggctggatgaactgtttatccacctttagcttctagaataggacatatagggagttctatggattttgctattttttcacttcatttagctggagcttcttcaattataggtgcggtaaattttatttctactattattaatatacgagtattaggaatgtctatagaaaaagttccattatttgtttggtcagtattgattactgcagtgttattattactttctttacctgttttagcaggtgctattactatattgttaacagatcgaaattttaatacttctttttttgatcctgcagggggaggtgatcctattttatttcaacatttatttatagccgcttgtgctaaggtagcataataatttcttttaattaaagactagaacaaaagacttaacatcttaaataatatttataataaatatttaaattatattaattgtaaaaatacaattattcaatagaaagacgataagaccctatcgaactttactttagtttaactggggaagttaattaattattatttttaaattttatttgacctaataaccaaataattaagttaccgtagggataacagcacaataaaatttattagatcttatttaaaaaagattgtgacctcgatgttgatttaatatgcaataaagctaaggaagtctgttcgacttttaaaaaattacatgatttgagttcagaccggtgtaaac------------------------------------------------------------------------------------------------------------------------------------------------------------------------------------------
>Schizocosa_uetzi
actgctataagtgtattgattcgaatggaattaggtaattctggaagtttattaggagatgatcatttatataatgttatggtaactgctcatgcttttgtgatgattttttttatagttataccaattcttattggtgggtttggtaattgattggttcctttaatgttaggtgctccagatatatcatttcctcgtataaataatctttctttttgattattacctccttctttatttttgttatctatatcgtctatagtagagataggagtaggggctggatgaactgtttatccacctctagcttctagaataggacatataggaagttctatagattttgctattttttctcttcatttagctggagcttcttcaattataggtgcagtgaattttatttctactattattaatatacgagtattaggaatatctatagaaaaggttcctttatttgtttggtcagtattgattactgcagtattattattactttctttacctgttttagcaggtgctatcactatattattaacagatcggaattttaatacttctttttttgatcctgcaggaggaggggatcctattttatttcaacatttattt---------------------------------------------------------------------------------------------------------------------------------------------------------------------------------------------------------------------------------------------------------------------------------------------------------------------------------------------------------------------------------------------------------------------------------------------------------------------------------------------------------------------------------------------------------------------------------------
>Sosippus_placidus
actgctataagagtgttgattcgaatagaattaggacattctggaagatttctaggagatgatcatttatataatgttgtagttactgctcatgcttttgtaatgattttttttatagtaataccaattttaattggtggattcggaaattgattagttcctttaatattaggagctcctgatatatcgtttcctcgaataaataatctttctttttgattgttacctccatctttatttttattgtttatatcttcaatagttgagataggagttggagccggttgaactgtttatcctccattagcttcttcagttggacatataggaagatctatggattttgctattttttctcttcatttagctggagcttcttctattataggagctgtaaattttatttctaccatcattaatatacgattagttggaataacaatagaaaaagtgcctttatttgtatgatctgtttttgttacagctgttttattattactctcattacctgttttagcgggagctattactatattgttaactgatcgtaattttaatacttctttctttgaccctgctgggg-----------------------------------------------------------------------------------------------------------------------------------------------------------------------------------------------------------------------------------------------------------------------------------------------------------------------------------------------------------------------------------------------------------------------------tatttataatggcggcatctagtcattagaggaacctgttataatcgataatccacgataattttcactatataccgccataagaatttatttcttttcctaaataaaaagttaggtcaaggtgtagtccacgtttaagaaaaatgggttacaaattataaaaatagtttttgaaaaaggatttaa
>Tasmanicosa_godeffroyi
-------------------------------------------------------------------------------------------------------------------------------------------------------------------------------------------------------------atctttctttttgattattacctccttctttgtttttattatctatatcttctatagtagaaataggggtaggagctgggtgaactgtatatcctcctttggcatcgagaataggtcatataggaagttctatggattttgctattttttctcttcatttagctggtgcttcttcaattataggagctgtaaattttatttctacaattattaatatacggatattaggaataagaatggagaaggtaccattgtttgtgtgatctgttttgattactgctgttttattgttgctttcattgcctgtgttagcaggggctattactatattgttgacggatcgaaattttaatacttctttttttgatcctgcgggaggtggggatcctattttatttcaacatttattt---------------------------------------------------------------------------------------------------------------------------------------------------------------------------------------------------------------------------------------------------------------------------------------------------------------------------------------------------------------------------------------------tatttattctggcggcatttcatcattaaaggaacctgttctaatcgataatccacgataagttttactatataccgccataaaaactaatttatattttt---taaaaagttaggtcaaggtgtaatctatatttaagtataatgggttacattttataaaagtaaattttgaaaagggatttag
>Tasmanicosa_leuckartii
------------------------------------------------------------------------------------------------------------------------------------------------------------------------------------------------------------------------------------------------------------------------------------------------------------------------------------------------------------------------------------------------------------------------------------------------------------------------------------------------------------------------------------------------------------------------------------------------------------------------------------------------------------------------------------------------------------------------------------------------------------------------------------------------------------------------------------------------------------------------------------------------------------------------------------------------------------------------------------------------------------------------------------tatttattatggcggcatttcatcattaaaggaacctgttctaatcgataatccacgataagttttactatataccgccataaaaactaatttatatttttaaataaaaagttaggtcaaggtgtaatctatatttaagtataatgggttacattttataaaaataaattttgaaaaaggatttaa
>Tetralycosa_oraria
------------------------------------------------------------------------------------------------------------------------------------------------------------------------------------------------------------------------------------------------------------------------------------------------------------------------------------------------------------------------------------------------------------------------------------------------------------------------------------------------------------------------------------------------------------------------------------------------------------------------------------------------------------------------------------------------------------------------------------------------------------------------------------------------------------------------------------------------------------------------------------------------------------------------------------------------------------------------------------------------------------------------------------tatttacaatggcggcacttcatcattagaggaacttgttataatcgacaatccccgataattttcactatataccgccataagaactaatctctattcttaaataaaaagttaggtcaaggtgtaatcaatattttagta-tatgagttacatttaatataaattttatataaaaaaggatttat
>Tigrosa_aspersa
actgcattaagagtattaattcgaatggaattaggtaatcctggtagtttgttaggagatgatcatttatataatgtaatggttactgctcatgcttttgtaatgattttttttatggtaataccaattcttattggtggttttggaaattggttagttcctttgatattaggagctcctgatatgtcttttcctcgtataaataatctttctttttgattattaccaccttctttatttttattatctatatcatctatagtagagataggtgtaggagctggttgaactgtttatcctcctttggcttctagagtagggcatatggggagttctatggattttgctattttttctcttcatttagctggggcttcttctattataggagcggtgaattttatttctactattattaatatacgaatattaggtatatcaatagagaaggtttctttgtttgtatgatcagtattgattactgctgttttgttattgctttctttacctgttttagcaggagctattactatattattaacggatcgtaattttaatacgtctttttttgatcctgcgggtggaggagatcctattttatttcaacatttattt---------------------------------------------------------------------------------------------------------------------------------------------------------------------------------------------------------------------------------------------------------------------------------------------------------------------------------------------------------------------------------------------------------------------------------------------------------------------------------------------------------------------------------------------------------------------------------------
>Tigrosa_helluo
actgcaataagagtattgattcgaatagaattaggaaatcctggtagtttattaggagatgatcatttatataatgttatggttactgctcatgcttttgtaataattttttttatagtaataccaattcttattggtgggtttggtaattggttggttcctttaatattgggggctcctgatatatcgtttcctcgtataaataatctttctttttggttattacctccttctttatttttattatctatatcttctatagtagagataggtgttggggcaggatgaactgtttatcctcctttagcttctagtataggacatagagggagttctatggattttgctattttttctcttcatttagctggggcttcttctattataggggcagtgaattttatttctactattattaatatacgagtggttggaatatcaatggaaaaagtttcattatttgtgtgatcagtattgattactgctgtattgttattgctttctttacctgttttagcaggggctattactatattgttaactgatcgaaattttaatacttctttttttgaccctgctggagggggagatcctattttatttcaacatttattt---------------------------------------------------------------------------------------------------------------------------------------------------------------------------------------------------------------------------------------------------------------------------------------------------------------------------------------------------------------------------------------------------------------------------------------------------------------------------------------------------------------------------------------------------------------------------------------
>Trabea_cazorla
-------------------------------------------------------------------------------------------------------------------------------------------------------------------------------------------------------------atctttctttttgattattaccaccttctttatttttattatccatatcttctatagtggaaataggtgtgggagcaggatgaactgtttatccacctttggcttctagtataggacatatagggagatctatagattttgctattttttctcttcatttggctggagcttcttctattataggggcagtaaattttatttctacgattattaatatacgtttaataggaatatctatagataaaattcctttgtttgtatggtcagtttttattactgctattttgttgttattatctcttcctgtattagcaggggctattactatattgttgacggatcgaaattttaatacttctttttttgaccctgctgggggaggagatcctattttatttcaacacttattt---------------------------------------------------------------------------------------------------------------------------------------------------------------------------------------------------------------------------------------------------------------------------------------------------------------------------------------------------------------------------------------------------------------------------------------------------------------------------------------------------------------------------------------------------------------------------------------
>Trabea_purcelli
---gctataagagtattaattcgaatggaattaggacaatctggaagattattaggagatgatcatttgtataatgtaatagttactgctcatgcttttgtaataattttctttatggttataccaattttaattggtggttttggtaattggttggttcctttaatattaggagctcctgatatatcttttcctcgaataaataatctttctttttgattgttacctccttctttatttttattatgtatatcttctatagtggaaataggagtaggggctggatgaactgtttatcctcctttagcttctagtataggtcatataggaaattctatagattttgctattttttctcttcatttggctggggcttcttctattataggggcggtaaattttatttctactattattaatatacggttagttggaatatctatggaaaaaatatctttgtttgtatggtcggtttttgttactgctattttattattattatctcttcctgtattagcgggggctattactatgttattaacggatcgtaattttaatacttctttttttgatccggctggagggggggatcctattttgttt---------------------------------------------------------------------------------------------------------------------------------------------------------------------------------------------------------------------------------------------------------------------------------------------------------------------------------------------------------------------------------------------------------------------------------------------------------------------------------------------------------------------------------------------------------------------------------------------------
>Trabeops_aurantiacus
actgcattaagagtattaattcgtatagaattaggtcaaattggaagtttattaggagatgatcatttatataatgtgatagttactgctcatgcttttattataattttttttatagttataccaattttaattggtggctttggaaattgattaattcctttaatgttaggagctcctgatatatcttttcctcgaataaataatctttctttttgattattacctccttctttatttttattattaatgtcttctataatggaaataggggttggagcaggttgaactatttatcctcctttatcttctataattggtcatataggaagatctatagattttgctattttttctcttcatttagctggggcgtcttctattataggggcagtgaactttatttctactattattaatatacgattaattggaatatctatggataaggtttctttatttgtatgatcagtactaattactgctattttattacttttatctttacctgtattagcaggtgctattactatattattaactgatcgtaattttaatacttctttttttgatcctgctggtggaggagatcctattttatttcaacatttattt---------------------------------------------------------------------------------------------------------------------------------------------------------------------------------------------------------------------------------------------------------------------------------------------------------------------------------------------------------------------------------------------------------------------------------------------------------------------------------------------------------------------------------------------------------------------------------------
>Trebacosa_marxi
actgctataagagtattgattcgaattgaattaggacaagttggaagtttattaggagatgatcatttatataatgttgtagtaacagctcatgcttttgttatgattttttttatagttataccaattttaattggtggttttggaaattgattggttcctttaatattgggagctcctgatatatcttttccccgtataaataatctttctttttgattattacctccatctttatttatattattaatatcttctatagtagaaataggggttggggctggatgaacagtttatcctcctttagcatctagagtgggacatagaggaagatctatagattttgctattttttctcttcatttagctggagcttcttctattataggagctgtgaattttatttctactattattaatatacgtttagttggaatatcaatagaaaaggttcctttatttgtatgatctgtattcattactgcaattttattgcttttgtctttaccagttttagctggtgctattactatattattaactgatcgtaattttaatacttcattttt-------------------------------------------------------------------------------------------------------------------------------------------------------------------------------------------------------------------------------------------------------------------------------------------------------------------------------------------------------------------------------------------------------------------------------------------------------------------------------------------------------------------------------------------------------------------------------------------------------------------------------------
>Trochosa_robusta
actgctataagagtattaattcgtatagagttaggaaatcctggaagtttattaggggatgatcatttatataatgttatagttactgctcatgcttttgtaatgattttttttatagtaataccaattcttattggtggttttggaaattgattgattcctttaatattaggtgctcctgatatatcgtttcctcgtataaataatctttctttttgattgttacctccttctttatttttattatctatatcttctatagtagaaataggagtaggggctggttgaacagtatatcctcctttagcctctagaataggtcatatagggagttctatagattttgctattttttctcttcatttagctggtgcttcttctattataggagcagtaaattttatttctactattattaatatacgcatgttaggtatatctatagataaagttcctttatttgtttgatcagttttaattacagctgttttattattattatctttacctgttttagctggtgctattactatattattaactgatcgaaattttaatacttctttttttgaccctgcagggggaggggatcctattttgtttcaacatttgttt---------------------------------------------------------------------------------------------------------------------------------------------------------------------------------------------------------------------------------------------------------------------------------------------------------------------------------------------------------------------------------------------------------------------------------------------------------------------------------------------------------------------------------------------------------------------------------------
>Trochosa_ruricola
actgctataagagtgttaattcgtttagaattaggaaattctggaagtttattaggagatgatcatttatataatgttatagttactgctcatgcttttgtgatgattttttttatagtaatgccaattcttattggaggttttggtaattgattaattcctttaatgttaggtgctcctgatatatcatttcctcgaatgaataatctttctttttggttattgcccccttctttatttttattaactatgtcttctatagtggaaataggggtaggagctggttgaacagtttatcctcctttagcatctagaataggtcatatagggagttctatagattttgctattttttctcttcatttagctggtgcttcttctattataggggcagtaaattttatttctactattattaatatacgaatattaggtatatctatagataaggtacctttatttgtttggtcagttttgattacggctgttttattattattatctttacctgttttagcaggtgctattactatgttattaactgatcgaaattttaatacttctttttttgaccctgcagggggaggagatcctattttatttcaacatttgttt---------------------------------------------------------------------------------------------------------------------------------------------------------------------------------------------------------------------------------------------------------------------------------------------------------------------------------------------------------------------------------------------tatttaaaatggcggcatttaatcattagaggaacctgttttaatcgataatccacgttaattttcactatatacctccattcaaactaatttatattttaatataaaaagttaggtcaaggtgtaatttacattaaagcttaatgggttacattttataaaaatatttttagaaaaaggattaaa
>Trochosa_spinipalpis
actgctataagagtgttaattcgtttggaattagggaattctggaagtttattaggagatgatcatttatataatgttatggttacagctcatgcttttgtgatgattttttttatggtaatgccaattcttattggaggttttggaaattgattaattcctttaatattaggtgctcctgatatatcgtttcctcgaataaataatctttctttttggttactacctccttctttatttttgttgtctatgtcttctatagtagaaataggggtgggagctggttggacagtttatcctcctttagcatctagagtgggtcatatagggagttctatagattttgctattttttctcttcatttagctggtgcttcttctattataggggcagtaaattttatttctactattattaatatacgaatattaggtatatctatagataaagtacctttatttgtttgatcagttttgattacagctgttttattattattgtctttacctgttttagcgggtgctattactatgttattgactgatcgaaattttaatacttctttttttgatcctgcaggagggggggatcctattttatttcaacatttattt----------------------------------------------------------------------------------------------------------------------------------------------------------------------------------------------------------------------------------------------------------------------------------------------------------------------------------------------------------------------------------------------------------------------------------gttttaatcgacaatccacgttaattttcactatatacctccataaaaactaatttatatttcaatataaaaagttaggtcaaggtgtaatttatactaaagtataatgggttaca--tcgtaaaaataccttttgaaaaaggattaaa
>Trochosa_terricola
actgctataagagtgttaattcgtttagaattaggaaattctggaagtttattaggagatgatcatttatataatgttatagttactgctcatgcttttgtgatgattttttttatagtaatgccaattcttattggaggttttggtaattgattaattcctttaatgttaggtgctcctgatatatcatttcctcgaatgaataatctttctttttggttattgcccccttctttatttttattaactatgtcttctatagtggaaataggggtaggagctggttgaacagtttatcctcctttagcatctagaataggtcatatagggagttctatagattttgctattttttctcttcatttagctggtgcttcttctattataggggcagtaaattttatttctactattattaatatacgaatattaggtatatctatagataaggtacctttatttgtttggtcagttttgattacggctgttttattattattatctttacctgttttagcaggtgc-----------------------------------------------------------------------------------------------------------------------------------------------------------------------------------------------------------------------------------------------------------------------------------------------------------------------------------------------------------------------------------------------------------------------------------------------------------------------------------------------------------------------------gttttaatcgacaatccacgttaattttcactatatacctccataaaaactaatttatatttcaatataaaaagttaggtcaaggtgtaatttacactaaagtataatgggttaca--tcgtaaaaataccttttgaaaaaggattaaa
>Venatrix_konei
---------------------------------------------------------------------------------------------------------------------------------------------------------------------------------------------------------------------------------------------------------------------------------------------------------------------------------------------------------------------------------------------------------------------------------------------------------------------------------------------------------------------------------------------------------------------------------------------------------------------------------------------------------------------------------------------------------------------------------------------------------------------------------------------------------------------------------------------------------------------------------------------------------------------------------------------------------------------------------------------------------------------------------------------------cattttattattagaggaacctgttttaatcgacaatccacgttaaattttactatataccgccataaaaactaatttatatttt---ataaaaagttaggtcaaggtgtgatcaacattaaagaaaaatgggttacaacatataaaaacatgtaatgaaaaaggatttga
>Venatrix_pictiventris
------------------------------------------------------------------------------------------------------------------------------------------------------------------------------------------------------------------------------------------------------------------------------------------------------------------------------------------------------------------------------------------------------------------------------------------------------------------------------------------------------------------------------------------------------------------------------------------------------------------------------------------------------------------------------------------------------------------------------------------------------------------------------------------------------------------------------------------------------------------------------------------------------------------------------------------------------------------------------------------------------------------------------------tatttataatggcggcattttattattagaggaacctgttttaat-gacaacccacgttaaatttcaytataatccgccmtaaaaactaatttatatttttaaataaaaagttaggtcaaggtgtgatcaa--ttaaagaaaaatgggttac----------------------------------
>Wadicosa_daliensis
---------------------------------------------------------------------------------------------------------------------------------------------------------------------------------------------------------------------------------------------------------------------------------------------------------------------------------------------------------------------------------------------------------------------------------------------------------------------------------------------------------------------------------------------------------------------------------------------------------------------------------------------------------------------------------------------------------------------------------tatttaaattattttaattgtaaaaaaacaatttttaaaaagaaagacgataagaccctatcgaacttcacttcagtttaactggggcagttaattaattattacttttaaatattttttgacctaataacaatataattaagttaccgtagggataacagtgtaataaaatttttaagatcttatttaaaaaagattgcaacctcgatgttgatttaatatgcaatataattaagaaagtctgttcgacttttaaaaaattacatgatttgagttcagaccggtgtaaac------------------------------------------------------------------------------------------------------------------------------------------------------------------------------------------
>Wadicosa_fidelis
actgctataagagttttgattcgaatggaattaggaaatcctggtagattattaggtaatgatcatatatataatgttatagttactgctcatgcttttgtaataattttttttatagtaataccaattcttattggagggtttggaaattgattggtacctttaatattaggagctcctgatatatcttttcctcgaatgaataatctttctttttgattattacctccttctttgtttttattatctatatcttctatagtggaaataggagttggtgctggatgaactgtttatcctcccttagcatcaacggttggtcatataggaagttctatagattttgctattttttctttacatttagctggagcttcttctattataggagctgctaattttatttctactattattaatatacgagtggtaggaatatctatagaaaaggttcctctttttgtttgatcagttttgattacagcagttttattattactttctttacctgtattagcaggtgctattactatactattaaccgatcgtaattttaatacttctttttttgaccctgcgggaggtggagatcctattttatttcaacatttatttatagccgcttgtgctaaggtagcataatcatttcttttaattaaagactagaacaaaagacttaacatctcaatagattttttttataaatatttaaattattttaattgttaaaaaacaatttttaaaaagaaagacgataagaccctatcgaacttcacttcagtttaactggggcagttaattaattattacctttaaatattttttgacctaataacaatataattaagttaccgtagggataacagtgtaataaaatttttaagatcttatttaaaaaagattgcaacctcgatgttgatttaatatgcaatataattaagaaagtctgttcgacttttaaaaaatt-----------------------------caattataatggcggcatttcatcattagaggaacctgttttaatcgacaatccacgttaattttaactatataccgccataaaaactaatttatatttttaaataaaaagttaggtcaaggtgtaatcaatattaaagtataatgggttactttatataataatattttataaaaaaggatttaa
>Xerolycosa_miniata
actgctataagagtattgattcgaatggaattaggaaattctggtagtttattaggagatgatcatttatataatgttattgtaactgctcatgcttttgttataattttttttatagttatgccaattttaattggagggtttggaaattggttagttcctttaatactaggagctcctgatatatcatttcctcgaataaataatctttctttttgattattacctccttctttatttttgttatttatatcttctatagtggaaataggagttggagctggatgaacagtttatcctcctttagcttctagagtagggcatataggaagttctatagattttgctattttttctcttcatttagctggggcttcttctattataggagcggtaaattttatttctactattattaatatacgtttagttggaataacaatagaaaaagtgcctttatttgtatgatctgtattaattactgctattttattactattatctcttcctgttttagcaggagctattactatattattaactgatcgtaattttaatacttctttttttgatcctgctgggggaggggatccaattttatttcaacatttattt----------------------------------------------------------------------------------------------------------------------------------------------------------------------------------------------------------------------------------------------------------------------------------------------------------------------------------------------------------------------------------------------------------------------------------gttataatcgataactcacgttaatttttactatataccgccataagaattaatttttattcttaaataaaaagttaggtcaaggtgtaatttacattaaagattaatgggttactatatatgtaaacatattatgaaaaaggattcaa
>Xerolycosa_nemoralis
actgctataagagtattgattcgaatagaattaggaaactctggtagtttattaggtgatgatcatttatataatgttgttgtaactgctcatgcttttgtgataattttttttatggttatacctattttgattggtgggtttggtaattgattagttcctttaatattaggagctcctgatatatcatttcctcggataaataatctttctttttgattattacctccttctttatttttattgtttatatcttctatagtagaaataggagttggagctggatgaacagtttatcctcctttggcttctagagttggacatataggaagttctatagattttgctattttttctcttcatttagctggggcttcttctattataggggcagtaaattttatttctactattattaatatacgtttagttggaataacaatagaaaaagtacctttatttgtatgatctgtgttaattaccgctattttattattattatctttacctgttttagcaggagctattactatattattgactgatcgtaattttaatacttctttttttgatcctgctggaggaggagatccaattttatttcaa------------------------------------------------------------------------------------------------------------------------------------------------------------------------------------------------------------------------------------------------------------------------------------------------------------------------------------------------------------------------------------------------------tatttataatggcggcatttcatcattaaaggaacctgttttaatcgataattcacggtaattttcactatataccgccataagaattaatttttattcttaaataaaaagttaggtcaaggtgtaatttacattaaagtttaatgggttaccatatacataaacatattatgaaaaagaattcaa
