# Supplementary material for: ﻿ Chicosa gen. nov. (Araneae, Lycosidae), a new genus of wolf spiders from East Asia
Source: Zookeys. 2025 Nov 13;1260:1–13. doi: 10.3897/zookeys.1260.161209 (PMC12635640; doi:10.3897/zookeys.1260.161209)
Supplement: Supplementary material 3 — The concatenated COI, 12S and 16S dataset of 85 Lycosinae and Pardosinae species [file zookeys-1260-001_article-161209__-s003.fas]

>Alopecosa_albostriata
actgctatatcagtattaattcgaatggaattgggtaatcctgggagtttattaggagatgatcatttatataatgttatagttactgctcatgcttttgttataattttttttatagttataccaattcttattggaggtttcggtaattgattagttcctttaatattaggggctcctgatatgtcttttcctcgtataaataatctttctttttgattattacctccttctttatttttattatgtatatcttctatagtggaaataggagtaggagctggttggactgtatatcctcctttagcatcaagagtgggtcatataggaagttctatagattttgctattttttctcttcatttagctggtgcttcttctattataggtgcagtaaattttatttctactattattaatatacgaatggttggaatatcaatagagaaagttcctttatttgtttgatcagttttaattacagccgttttattattactttctttacctgttttagcaggtgctattactatattattaacagatcgaaattttaatacttctttttttgatccagcgggtggaggagatcctattttatttcaacatttattt---------------------------------------------------------------------------------------------------------------------------------------------------------------------------------------------------------------------------------------------------------------------------------------------------------------------------------------------------------------------------------------------tatttataatggcggcatttcatcattagaggaacctgttttaatcgataatccacgttaattttcactatataccgccataaaaactaattcatattttaaactaaaaagttaggtcaaggtgtaatctacattaaagtataatgggttacaccttattaaaatattcttcgaaaaaggatttaa
>Alopecosa_cinnameopilosa
actgctataagagttttgattcgaatggagttaggaaattctggtagattattaggaaatgatcatttatataatgttatagttactgctcatgcttttgtaatgattttttttatagtgataccaattcttattggagggtttggaaattgattagttcctttaatgttaggtgctcctgatatatcattccctcgtataaataatctttctttttgattattacctccttctttatatttattatcaatatcttctatagtagaaataggtgttggggcaggatgaactgtttatcctcctttagcttctacagttgggcatatgggtagttctatggattttgctattttttctcttcatttagctggggcttcttctattataggggcagtaaattttatttcaactattataaatatacggatattaggaataactatggaaaaggttcctctttttgtttgatcggttttaattacagcagttttattgttactttctttacctgttttagcaggtgctattacaatattattaacagatcgaaattttaatacttctttttttgatccagctggaggaggagatcctattttatttcaacatttatttatagccgcttgtgctaaggtagcataataatttcttttaattaaagactagaacaaaagacttaacatcttaatttatattttaataaaatatttaaattattttaattgtaaaaaaacaatttttcaaaagaaagacgataagaccctatcgaacttcactttagtttaactggggcagttaattaattattattttacaactttttttgacctaataaaaaaataattaagttaccgtagggataacagcgtaataaaatttttaagaccttatttaaaaaagattacgacctcgatgttgatttaatatgcaatataattaaggaagtctgttcgacttttaaaaaattacatgatttgagttcagaccggtgtaaactatttataatggcggcatttcatcattaaaggaacccgttttaatcgacaatccacgttaattttaactatataccgccataaaaactaatttatatttttaaataaaaagttaggtcaaggtgtaatctatattaaagtataataggttacattatataaaaatattcaataaaagaggatttaa
>Alopecosa_inquilina
actgctatatcggtattaattcgaatagaattaggtaatcctggaagtttattaggagatgatcatttatataatgttatagttactgctcatgctttcgttataattttttttatagttataccaattcttattggtggatttggtaattgattagttcctttaatattaggagctcctgatatatcttttcctcgaataaataatctttctttttgattattacctccttccttgtttttattatgtatatcttctatagtggagataggagtgggagctggttgaactgtttatccacctttagcgtcaagagttggacatatagggagttctatggattttgctattttttctcttcatttggctggggcttcttctattataggggcggtaaattttatttctactattattaatatacgaatattaggaatatctatggaaaaggttcctttatttgtttgatcagttttaattacagctgttttattattactttctttacctgtattagcaggtgctattactatattattaacggatcgaaatggtca--------------------------------------------------------------------------------------------------------------------------------------------------------------------------------------------------------------------------------------------------------------------------------------------------------------------------------------------------------------------------------------------------------------------------------------------------------------------------------------------gttttaatcgacaatccacgttaattttcactatataccgccataaaaattaattcatatttttaattaaaaagttaggtcaaggtgtaatctacattaaagtataatgggttacattttacaaaagcattttttgaaaaaggatttaa
>Alopecosa_licenti
actgctatatcagtgttaattcgaatggaattaggtaatcctggaagtttgttgggagatgatcatttatataatgttatagttactgctcatgcttttgttatgattttttttatggttatgccaattcttattggtggttttggtaattgattagttcctttgatattaggagctcctgatatgtcttttcctcgaataaataatctttctttttgattattacctccttctttgtttttattatgtatatcttctatagtagaaatgggagtgggggccggttgaactgtatatccacctttagcatcgagaatgggtcatataggaagttctatagattttgctattttttctcttcatttagctggagcttcttctattataggtgcagttaattttatttctactattattaatatacgaatagttggaatatcaatggaaaaagttcctttatttgtttggtcagtcttaattacagctgttttattgttgctttctttacctgttttagcgggtgctattactatattgttaacagatcgaaactttaatacttctttttttgacccagcgggtgggggagatcctattttgtttcaacatttatttatagccgcttgtgctaaggtagcataataatttcttttaattaaagactagaacaaaagacttaacatctcaattaatttaaataacatatattaaaattatcctaattgtaaaaagacaattattaaaaagaaagacgataagaccctatcgaactttacttcagtttaactggggcagttaattaattattatttttaaacactttttgatctaataaccaaataatcaagttaccgtagggataacagcacaataaaatttataagatcttatttaaaaaagattgtgacctcgatgttgatttaatccgcaatataattaaggaagtctgttcgacttttaaaaaattacatgatctgagttcaaaccgg-------tatttataatggcggcattttatcattagaggaacctgttctaatcgacaatccacgttaattttcactatataccgccataaaaactaattcatattttcaactaaaaagttaggtcaaggtgtaatctacattcaagtataatgggttacattatataaaaatattcctcaaaaaaggatttaa
>Alopecosa_moriutii
-----------------------------------------------------------------------------------------------------------------------------------------------------------------tttaatgttaggagctcctgatatatcttttcctcgtataaataatctttctttttggttattacctccttctttatttttattatgtatatcttctatagttgaaataggagtaggagctggttgaactgtatatccacctttagcatcaagagtgggacatataggaagttctatagattttgctattttttctcttcatttagctggtgcttcttctattataggtgcggtgaattttatttctacaattattaatatacggatgaatgggatatcaatggagaaagttcctttatttgtttggtcagttttaattacagctgttttgttattactttctttacctgttttagcaggtgctattattatattattaacagatcggaattttaatacttctttttttgatccagcaggtggtggggatcctattttatttcaacatttattt---------------------------------------------------------------------------------------------------------------------------------------------------------------------------------------------------------------------------------------------------------------------------------------------------------------------------------------------------------------------------------------------tatttataatggcggcatttcatcattagaggaacctgttataatcgacaacccacgttaattttcactatataccgccataaaaactaattcatattttaaaataaaaagttaggtcaaggtgtaatccacattaaagtataatgggttacattttataaaaatattttttgaaaaaggatttaa
>Alopecosa_nigricans
actgctataagagtattgattcgaatggaattagggaatcctggaagtttattaggagatgatcatttgtataatgtaatggttacagctcatgcttttgttataattttttttatagtgataccaattttgattggtgggtttggtaattgattagttcctttaatgttaggggctcctgatatgtcattccctcggatgaataatctttctttttggttattgcctccttctttatttttattatctatatcatctatagttgaaataggagttggggctgggtgaactgtttatcctcctttagcatcaagagttggtcatataggaagttctatggattttgctattttttctcttcatttagctggggcttcttctattatgggggcggtaaactttatttctactattattaatatacgtataatagggatatcaatagaaaaggtgcctttatttgtatgatcagtattgattactgctattttattgttactttctttacctgttttagcgggtgctattactatattgttgacagatcgaaattttaatacttcttttttcgatccagctggtggaggggatcctattttatttcaacatttattt---------------------------------------------------------------------------------------------------------------------------------------------------------------------------------------------------------------------------------------------------------------------------------------------------------------------------------------------------------------------------------------------------------------------------------------------------------------------------------------------------------------------------------------------------------------------------------------
>Alopecosa_pentheri
actgctatatcagtgttaattcgaatagaattaggtaatcctgggagtttattaggtgatgatcatttatataatgttatagttactgctcatgcttttgtgatgattttttttatggtaataccaattcttattggtggatttggaaattggttggttcctttaatattaggggctcctgatatatcttttcctcgtataaataatctttctttttgattattacctccttctttatttttgttgtgtatatcttctatagtggagataggggtaggggctggttgaactgtttatcctcctttagcgtcgagaataggtcatactggtagttctatagattttgctattttttctcttcatttagctggggcttcttctattataggggctgtgaattttatttctactattattaatatacgaatattgggaatatcaatagaaaaggttcctttatttgtttgatcagttttaattacagctgttttattattgctttctttacctgttttagcaggtgctattactatattattaactgatcgaaattttaatacttctttttttgatccagcaggtggagggga----------------------------------------------------------------------------------------------------------------------------------------------------------------------------------------------------------------------------------------------------------------------------------------------------------------------------------------------------------------------------------------------------------------------------------------------------------------------------------------------------------------------------------------------------------------------------------------------------------------
>Alopecosa_pulverulenta
actgctatatcagtattaattcgaatggaattaggtaatcctggaagtttattaggagatgatcatttatataatgttatagttactgctcatgcttttgtaatgattttttttatagtaataccaattcttattggtgggtttggtaattgattagttcctttgatattaggagctcctgatatatcatttcctcgtataaataatctttctttttgattattacctccttctttatttttattatgtatatcttctatagtagaaataggggtaggagctggttgaactgtttatcctcctttagcatcgagaataggtcatacaggaagttctatggattttgctattttttctcttcatttagctggggcttcttctattataggagcagtaaattttatttctactattattaatatacgaatattaggtatatcaatagagaaagttcctttatttgtttgatcagttttaattacagcagttttattattactttctttacctgttttagcaggtgctattactatattattaactgatcgaaattttaatacttctttttttgatccagcaggtggaggggatcctattttatttcaacatttattt----------------------------------------------------------------------------------------------------------------------------------------------------------------------------------------------------------------------------------------------------------------------------------------------------------------------------------------------------------------------------------------------------------------------------------gttttaatcgacaacccacgttaattttcactatataccgccataaaaactaattcatatttttaactaaaaagttaggtcaaggtgtaatctatattaaagaataatgggttacattttataaaaacattcttcgaaaaaggatttaa
>Alopecosa_schmidti
actgctatatcagttttaattcgaatggaattaggtaatcctgggagtttattaggagatgatcatttatataatgttatagttactgctcatgcttttgtgataattttttttatggttataccaattcttattggtgggtttggtaattgattagttcctttaatattaggagctcctgatatatcttttcctcgaatgaataatctttctttttggttgttacctccttctttatttttgttgtgtatatcttctatagtagagataggagtgggagctggttgaactgtttatccacctttggcatcaagagtagggcatagaggaagttctatagattttgctattttttctcttcatttagctggggcttcttctattataggtgcggtgaattttatttctactattattaatatacgaatattgggaatatcaatggaaaaggttcctttatttgtttgatcagttttaattacagctgttttgttattactttctttacctgtattagcaggtgctattactatgttgttaacagatcgaaattttaatacttcttttt--------------------------------------------------------------------------------------------------------------------------------------------------------------------------------------------------------------------------------------------------------------------------------------------------------------------------------------------------------------------------------------------------------------------------------------------------------------------------------------------------------------------------------------------------------------------------------------------------------------------------------------
>Alopecosa_solivaga_borea
actgctatatcagtattaattcggatggaattaggtaatcctggaagtctattaggagatgatcatttatataatgttatagttactgctcatgcttttgtaatgattttttttatagttataccaattcttattggtggttttggtaattgattagttcctttaatgttaggggctcctgatatgtcttttcctcgtataaataatctttctttttgattattacccccttctttatttttattatgtatatcttctatagttgaaatgggagtaggggctggttgaactgtgtatcctcctttagcatcaagagtgggacatataggaagttctatagattttgctattttctctcttcatttagctggggcttcttctattataggtgcggtgaattttatttctacaattattaatatacggatggttggaatatcaatagagaaagttcctttatttgtttggtcagttttaattacagctgttttattattactttctttacctgttctagcaggtgctattactatattactaacagatcgaaattttaatacttctttttttgatccagcaggtggaggggatcctattttatttcaacatttattt---------------------------------------------------------------------------------------------------------------------------------------------------------------------------------------------------------------------------------------------------------------------------------------------------------------------------------------------------------------------------------------------------------------------------------------------------------------------------------------------------------------------------------------------------------------------------------------
>Alopecosa_taeniata
actgctatatcagtattaattcgaatggaattaggtaatcctggaagtttattgggagatgatcatttatataatgttatagttactgctcatgcttttgtaatgattttttttatagtaataccaattcttattggtgggtttggtaattgattagttcctttaatattaggagctcctgatatatcatttcctcgtataaataatctttctttttgattattacctccttctttatttttgttatgtatatcttctatagtagaaataggggtaggagctggttgaactgtttatcctcctttagcgtcgagaataggtcatacaggaagttctatggattttgctattttttctcttcatttagctggggcttcttctattataggagcagtaaattttatttctactattattaatatacgaatattgggtatatcaatagagaaagttcctttatttgtttgatcagttttaattacagcagttttattattactttctttacctgttttagcaggtgctattactatattattaactgatcgaaattttaatacttcttttt---------------------------------------------------------------------------------------------------------------------------------------------------------------------------------------------------------------------------------------------------------------------------------------------------------------------------------------------------------------------------------------------------------------------------------------------------------------------------------gttttaatcgacaacccacgttaattttcactatataccgccataaaaactaattcatattttcaactaaaaagttaggtcaaggtgtaatctatattaaagaataatgggttacattttataaaaacattcttcgaaaaaggatttaa
>Alopecosa_taeniopus
actgctatatcagtgttaattcgaatagaattaggtaatcctggaagtttattaggagatgatcatttatataatgttatagttactgctcatgcttttgttataattttttttatagttataccgattcttattggagggtttggtaattgattagttcctttaatgttaggggctcctgatatatcatttcctcgaatgaataatctttctttctggttgttacctccttctttgtttttgttatgtatatcttctatagtagagataggagtgggagctggttgaactgtttatccacctttagcatcaagaatagggcatagaggaagttctatagattttgctattttttctcttcatttagctggggcttcttctattataggtgcggtaaattttatttctactattattaatatacgaatattgggaatatcaatggaaaaggttcctttatttgtttgatcagttttaattacagctgttttgttattgctttctttacctgtattagcaggtgctattactatattgctaacggatcgaaattttaatacttctttttttgatccagcaggtgggggggatcctattttatttcaacatttattt---------------------------------------------------------------------------------------------------------------------------------------------------------------------------------------------------------------------------------------------------------------------------------------------------------------------------------------------------------------------------------------------------------------------------------------------------------------------------------------------------------------------------------------------------------------------------------------
>Birabenia_birabenae
acagctataagagtattaattcgaatagaattaggaaaccctggaagactattaggggatgatcatttatataatgtaatggttacagctcatgcttttgttataattttttttatagtgataccaattcttattggtggatttggaaattgattaattcctttaatattaggtgctccagatatgtcttttcctcgaataaataatctttctttttgattgttacctccttctttgtttttattatctatatcttctatggttgaaataggagttggggctgggtgaactgtttatccgcccttagcatcaagagttggccatatagggagatctatagattttgctattttttctcttcatttagctggagcttcttccattataggagcggtaaattttatttctactattattaatatacgagtattaggaatatctatagagaaggtacccttatttgtatgatcagtgttgattactgctattttattgttactttctttaccagtattagctggggctattactatattattaacagatcgaaattttaatacttctttttttgatcctgcaggaggtggggatcctattttatttcaacatttgttt---------------------------------------------------------------------------------------------------------------------------------------------------------------------------------------------------------------------------------------------------------------------------------------------------------------------------------------------------------------------------------------------------------------------------------------------------------------------------------------------------------------------------------------------------------------------------------------
>Geolycosa_fatifera
actgcaataagagcattgattcgaatggaattaggacatcctggaagtttattaggtgatgatcatctttataatgttgttgttactgctcatgcttttgtaataattttttttatggttataccaattttaattggtgggtttggaaattgattagttccattaatattaggagctcctgatatatcttttcctcgaataaataatctttctttttgattattacctccttctttatttttattatttatatcttctatagttgaaataggtgtaggagctggctgaactatctatcctcctttagcatctacaataggtcatacaggagtttcaatagacttaactattttttctctccatttagctggagcttcttctattataggagcagttaattttatttctactattattaatatacgaatgctaggaatatctatggaaaaggtacctttatttgtttgatctgtattaattactgctgttttattattactttctttacctgtattagcaggtgctattactatattattaacagatcggaattttaatacttctttctttgatcctgcaggag-----------------------------------------------------------------------------------------------------------------------------------------------------------------------------------------------------------------------------------------------------------------------------------------------------------------------------------------------------------------------------------------------------------------------------------------------------------------------------------------------------------------------------------------------------------------------------------------------------------------------
>Geolycosa_hubbelli
actgcaataagagcattgattcgaatagaactaggtaatcccggaagtttattaggtgacgaccatctttataatgttgttgttactgctcatgctttcgtaataatttttttcatagttataccaattttaattggtggatttggaaattgattagtgccattaatattgggagctcctgatatatcttttcctcgaataaataatctttctttttgattattacctccttctttatttttattatttatgtcttctatggttgaattaggtgtaggagctggttgaactatttatcctcctttagcatctacaataggtcatacaggagtttcaatagatttaacaattttttctcttcatttagctggagcttcttccattataggagcggttaattttatttctactattattaatatacgaatattgggaatatctatagaaaaagtacctttatttgtttgatctgtattaattactgctattttattattgctttctttgcctgtattagcgggtgctattactatgttattaacggatcgaaattttaatacttctttctttgatcctgcaggtg-----------------------------------------------------------------------------------------------------------------------------------------------------------------------------------------------------------------------------------------------------------------------------------------------------------------------------------------------------------------------------------------------------------------------------------------------------------------------------------------------------------------------------------------------------------------------------------------------------------------------
>Geolycosa_rogersi
actgcgataagagcattaattcgaatagaattaggtaatcctggaagtttattaggtgatgatcatctttataatgtggtagttactgctcatgcttttgtaataattttttttatagtaataccaattttaattggtggatttggaaattgattagtaccattaatattaggagctcctgatatatcttttcctcggataaataacctttctttttgattattacctccttctttatttttattgtttatatcttctatggttgaaataggtgtaggagctggttgaactatttatcctcctttagcatctacaataggtcatacaggagtttcaatggacttgacaattttttctcttcatttagctggagcttcatctattataggagcagttaattttatttccactattattaatatacgaatattaggaatatctatggaaaaagtacctttattcgtttgatctgtattaattactgctgttttattgttactttctttacctgtattagcaggtgctattactatattattaacagatcgaaattttaatacttctttctttgatcctgcaggag-----------------------------------------------------------------------------------------------------------------------------------------------------------------------------------------------------------------------------------------------------------------------------------------------------------------------------------------------------------------------------------------------------------------------------tacttataatggcggcattatatcattagaggaacctgtttraatcgataatccacgttaatttttactatataccgccata--aattattttcttttcaaaactaaaaaattaggtcaaggtgtagtctatatcaaagtataatgggttacattatattaaaatattcttcgaaaagggatttaa
>Geolycosa_turricola
actgcaataagagcattaattcggatagaattaggtaatcctggaagtttattaggtgatgatcatctttataatgttgttgttactgctcatgcttttgtaataattttttttatagttataccaattttaattggtgggtttggaaattgactagttccgctaatattaggagctcctgatatatcttttccccgaataaataatctttccttttgattattacctccttccttatttttattatttatatcttctatggttgaattaggtgtaggagctggttgaactatttatcctcctctagcatctacaataggtcatacaggagtttcaatggatttaacgattttttctcttcacttagctggagcttcctctattataggagcagttaattttatttctactattattaatatacgaatattaggaatatctatagaaaaagtacctttatttgtttgatctgtattaattactgctatcttattacttctttctttacccgtattagcaggtgctattactatattattaacagatcgaaattttaacacttctttctttgatcctgcaggtggtggtgatccaattttatttcaacatttattt---------------------------------------------------------------------------------------------------------------------------------------------------------------------------------------------------------------------------------------------------------------------------------------------------------------------------------------------------------------------------------------------------------------------------------------------------------------------------------------------------------------------------------------------------------------------------------------
>Geolycosa_wrighti
actgcaataagagcattgattcgaatagaattaggaaatcctggaagtttattaggtgatgatcatctttataatgtcgttgttactgctcacgcttttgtaataattttttttatagtaataccaatcttaattggtgggtttggaaattgattagttccattgatattaggagctcctgatatatcttttcctcgaataaataacctttctttttgattattacctccttctttatttttgttatttatatcttctatagttgaaataggtgtaggagctggttgaactatctatcctcctttagcatctacaataggtcatacaggagtttcaatagatttaactattttttctcttcacttagctggagcttcttccattataggagcagttaattttatttctactattattaatatacgaatgttaggaataactatggaaaaagtacctttatttgtttgatctgtattaattactgctgttttattattactttctttacctgtattagcaggtgctattactatattattaacagaccgaaattttaatacttctttctttgatcctgcaggaggtggtgatccaattttattccaacatttattt---------------------------------------------------------------------------------------------------------------------------------------------------------------------------------------------------------------------------------------------------------------------------------------------------------------------------------------------------------------------------------------------------------------------------------------------------------------------------------------------------------------------------------------------------------------------------------------
>Geolycosa_xera
actgcaataagagcattaattcgaatagaactaggtaatcctggaagtttattaggtgatgatcatctttataatgttgttgttactgctcatgcttttgtaatgatttttttcatagttataccaattttaattggtggatttgggaattgattagtaccattaatattaggagctcctgatatatcttttcctcggataaacaatctttctttttggttattacctccttctttatttttattatttatatcttccatggttgaattaggtgtaggagctggttgaactatctatcctcctttagcatctacaataggccatacaggagtttcaatggatttgacaattttttctcttcatttagctggagcttcttccattataggagcagttaattttatttctactattattaatatacgaatattagggatatctatagaaaaagtacctttatttgtttgatctgtgttaattactgctgttttattattactttctttacctgtattagcaggtgctattactatattattgacggatcgaaattttaacacttctttctttgatcctgcaggtg-----------------------------------------------------------------------------------------------------------------------------------------------------------------------------------------------------------------------------------------------------------------------------------------------------------------------------------------------------------------------------------------------------------------------------------------------------------------------------------------------------------------------------------------------------------------------------------------------------------------------
>Gladicosa_bellamyi
actgctataagtgtattgattcggatagaattagggaattctggtagtttattaggagatgatcatttatataatgttatagttactgctcatgcctttgtaataattttttttatagtaataccaattcttattggtggatttggaaattgattaattcctttaatattaggtgctcctgatatatcatttccccgtataaataatctttcattttgattattaccaccttctttatttttattatctatatcttcaatagtggagataggagtgggagctggttgaactgtttatccacctttagcttctagaataggacatataggaagttctatagattttgctattttttctcttcatttagccggggcttcttcaattataggagcggtaaattttatttctactattattaatatacggatattagggatatctatggaaaaagttcctttatttgtttggtcagtattaattactgcggttttattattactttctttacctgttttagcgggtgctattactatattattaactgatcgaaattttaatacttctttttttgaccctgcagggggaggtgatcctattttgtttcaacatttattt---------------------------------------------------------------------------------------------------------------------------------------------------------------------------------------------------------------------------------------------------------------------------------------------------------------------------------------------------------------------------------------------------------------------------------------------------------------------------------------------------------------------------------------------------------------------------------------
>Gladicosa_gulosa
actgcaataagtgtattaattcgaatggaattaggtaattctggaagattattaggagatgatcatttatataatgttatagttactgctcatgcttttgtaataattttttttatagtaatgccaattcttattggtggatttggaaattgattagtgcctttaatattaggtgcgcctgatatatcttttcctcgtataaataatctttctttttgattattaccaccttctttatttttattatctatatcttcaatagtagaaataggagtaggagctggttgaactgtttatccacctttagcttctagaataggtcatataggaagttctatagattttgctattttttctcttcatttagctggggcttcttcaattataggtgcagtaaattttatttctactattattaatatacgaatattaggaatatctatagagaaagttcctttatttgtttgatcagtattgattactgcggtattattattactttctttacctgttttagcaggtgctattactatattattaacagatcgaaattttaatacttctttttttg-----------------------------------------------------------------------------------------------------------------------------------------------------------------------------------------------------------------------------------------------------------------------------------------------------------------------------------------------------------------------------------------------------------------------------------------------------------------------------------------------------------------------------------------------------------------------------------------------------------------------------------
>Hippasa_deserticola
actgctataagagtattgattcgaatagaattaggtaatcctggaagattattaggtgatgatcatttatataatgttattgttactgctcatgcttttgtaataattttttttatagtaatgcctattttgattggaggttttggaaattgattggttcctttgatgttaggtgctcctgatatatcatttcctcgaataaataatctttcattttgattattacctccttctttatttttattatttatatcttctatagtggaaataggggtaggagcagggtgaactgtttatcctcctttagcttctagaataggacatataggaagatcaatggatttcgctattttttctcttcatttagctggtgcttcttctattataggagcagttaattttatttctactattattaatatacggttaataggaataagaatagagaaggttcctttgtttgtttgatcggttttaattactgctattttattattgctttctttaccagtattggctggtgctattactatattgttaactgatcgaaattttaatacttcattttttgatcctgcaggaggaggggatcctattttatttcaacatttattt---------------------------------------------------------------------------------------------------------------------------------------------------------------------------------------------------------------------------------------------------------------------------------------------------------------------------------------------------------------------------------------------------------------------------------------------------------------------------------------------------------------------------------------------------------------------------------------
>Hippasa_madraspatana
--tgctataagagtattaattcgaatggaattaggaaatcctggaagattattgggtgatgatcatttatataatgttattgttactgctcatgcttttgttataattttttttatagtaatgccaattttaattggtgggtttggaaattgactagtgcctttaatattgggagctcctgatatatcttttcctcgaataaataatctttcgttttgattgttaccaccttctttatttttattgtttatgtcatctatagtagaaataggagtgggggctggatgaactgtttatcctcctttagcttctagtataggtcatataggaagatctatggattttgctattttttctcttcatttagctggtgcttcttctattatgggagctgtaaattttatttctactattattaatatacgtttaatagggatatctatagaaaaggtacctttatttgtttgatcagttttaattacagctattttattgttactttctttacctgttttagcaggtgctattactatattattaacagatcgaaattttaatacttcgttctttgatccagctggaggtggagatcctatttta------------------------------------------------------------------------------------------------------------------------------------------------------------------------------------------------------------------------------------------------------------------------------------------------------------------------------------------------------------------------------------------------------------------------------------------------------------------------------------------------------------------------------------------------------------------------------------------------------
>Hippasa_pantherine
atggctataagagtattaattcgaatggaattagggaatcctggaaagttattaggagatgatcatttatataatgttattgttactgctcatgcttttgtaataattttttttatagttataccaattttaattggtggttttggaaattgattagtaccattaatattaggtgctcctgatatatcatttcctcgaatgaataatctttcattctgattattacctccttctttatttttattatttatatcttctatagtagaaataggagttggagctggatgaactgtttatccacctttagcttctagaataggacatataggaagatcaatagattttgctattttttctcttcatttagctggggcttcttctattataggagcagtaaattttatttcaactattattaatatacgattaataggaatagagatggaaaaagttcctttatttgtttggtcagttttaattactgctattttattattactttctttacctgttttagcaggtgctat-------------------------------------------------------------------------------------------------------------------------------------------------------------------------------------------------------------------------------------------------------------------------------------------------------------------------------------------------------------------------------------------------------------------------------------------------------------------------------------------------------------------------------------------------------------------------------------------------------------------------------------------------------------------------------
>Tasmanicosa_godeffroyi
-------------------------------------------------------------------------------------------------------------------------------------------------------------------------------------------------------------atctttctttttgattattacctccttctttgtttttattatctatatcttctatagtagaaataggggtaggagctgggtgaactgtatatcctcctttggcatcgagaataggtcatataggaagttctatggattttgctattttttctcttcatttagctggtgcttcttcaattataggagctgtaaattttatttctacaattattaatatacggatattaggaataagaatggagaaggtaccattgtttgtgtgatctgttttgattactgctgttttattgttgctttcattgcctgtgttagcaggggctattactatattgttgacggatcgaaattttaatacttctttttttgatcctgcgggaggtggggatcctattttatttcaacatttattt---------------------------------------------------------------------------------------------------------------------------------------------------------------------------------------------------------------------------------------------------------------------------------------------------------------------------------------------------------------------------------------------tatttattctggcggcatttcatcattaaaggaacctgttctaatcgataatccacgataagttttactatataccgccataaaaactaatttatattttt---taaaaagttaggtcaaggtgtaatctatatttaagtataatgggttacattttataaaagtaaattttgaaaagggatttag
>Tasmanicosa_leuckartii
------------------------------------------------------------------------------------------------------------------------------------------------------------------------------------------------------------------------------------------------------------------------------------------------------------------------------------------------------------------------------------------------------------------------------------------------------------------------------------------------------------------------------------------------------------------------------------------------------------------------------------------------------------------------------------------------------------------------------------------------------------------------------------------------------------------------------------------------------------------------------------------------------------------------------------------------------------------------------------------------------------------------------------tatttattatggcggcatttcatcattaaaggaacctgttctaatcgataatccacgataagttttactatataccgccataaaaactaatttatatttttaaataaaaagttaggtcaaggtgtaatctatatttaagtataatgggttacattttataaaaataaattttgaaaaaggatttaa
>Hogna_blackwalli
actgctataagagtgttgattcggatagagttaggaaatcctggaagtttattaggagatgatcatttatataatgtaatagtaactgctcatgcatttgtgataattttttttatagtaataccaattcttattggtgggtttggaaattgattgattcctttaatattaggggcgcctgatatatcctttcctcgaataaataatctttctttttggttgttaccaccttctttgtttttattatctatatcttctatagtagaaataggggtaggggctggatgaactgtttatccacctttggcttcgagaatagggcatataggaagttctatggattttgctattttttctcttcatttagctggagcttcttcaattataggggcagttaattttatttctacaattattaatatacgaatatctggtatatcaatggagaaggtgccattatttgtttgatcagtgttaattactgctattttgttattgctttctttacctgtattagcaggagctattactatattattaacggatcgaaattttaatacttctttttttgatccggcaggtggaggagatcctattttgtttcaacatttgttt---------------------------------------------------------------------------------------------------------------------------------------------------------------------------------------------------------------------------------------------------------------------------------------------------------------------------------------------------------------------------------------------------------------------------------------------------------------------------------------------------------------------------------------------------------------------------------------
>Hogna_heeri
actgctataagagtgttaattcgtatggaattaggaaatcctggaagtttattgggagatgatcatttatataatgtaatggtaactgctcatgcatttgtgataattttttttatagtaataccaattcttattggtggatttggaaattggttgattcctttaatattaggagcgcctgatatatcttttcctcgaataaataatctttctttttggttattaccaccttctttatttttattgtctatatcttctatagtagagataggagtaggggctggatgaactgtttatccacctttggcttcaagaataggacatacaggaagttctatggattttgctattttttctcttcatttagctggagcttcttcgattataggagcggttaattttatttctacgattattaatatacgcacctctggtatatcgatggaaaaggtaccgttatttgtttgatcagtattgattactgctattttattattactttctttacctgtattggcaggtgctattactatattattaacggatcgaaattttaatacttctttttttgatccggcaggtggaggagatcctattttatttcaacatttgttt---------------------------------------------------------------------------------------------------------------------------------------------------------------------------------------------------------------------------------------------------------------------------------------------------------------------------------------------------------------------------------------------------------------------------------------------------------------------------------------------------------------------------------------------------------------------------------------
>Hogna_ingens
actgctataagagtgttgattcgaatggaattagggaatcctggaagtttattaggagatgatcatttatataatgtaatggtaactgctcatgcatttgtgataattttttttatagtaatgccaattcttattggtgggtttgggaattgattgattcctttaatattaggagcacctgatatatcttttcctcgaataaataatctttctttttggttattacctccttctttgtttttattgtctatatcttctatggtagagatgggagtaggggctggatgaactgtttatccgcctttggcttcaagaatagggcatatgggaagttccatagattttgctattttttctcttcatctagctggggcttcttcaattataggagcggttaattttatttctacaattattaatatacggacatctgggatgtcaatggaaaaggtgcctttatttgtttgatcagtattgattactgctattttgttgttgctttctttacctgtattagcaggagctattactatattattgacggatcgaaattttaatacttctttttttgacccggcaggtggaggagatcctattttgtttcaacatttgttt---------------------------------------------------------------------------------------------------------------------------------------------------------------------------------------------------------------------------------------------------------------------------------------------------------------------------------------------------------------------------------------------------------------------------------------------------------------------------------------------------------------------------------------------------------------------------------------
>Hogna_nonannulata
actgctataagagtgttgattcgaatagagttaggaaatcctggaagtttattaggagatgatcatttatataatgtaatagtaactgctcatgcgtttgtgataattttttttatagtaataccaattcttattggtgggtttggaaattgattgattcctttaatattaggagcgcctgatatgtcttttcctcgaataaataatctttctttttggttattaccgccctctttgtttttattatctatatcttctatagtagaaataggagtaggagctgggtgaactgtttatcctcctttggcttcgagaatagggcatataggaagttctatggattttgcaattttttctcttcatttagctggggcttcttcaattataggagcagttaattttatttctacaattattaatatacgaatatctggaatatcaatggagaaggtgccattatttgtttgatcagtgttaattactgctatcttgttattactttctttacctgtattggcaggagctattactatgttattaacagatcggaattttaatacctctttttttgatccggcaggtggaggagaccctattttgtttcaacacttgttt---------------------------------------------------------------------------------------------------------------------------------------------------------------------------------------------------------------------------------------------------------------------------------------------------------------------------------------------------------------------------------------------------------------------------------------------------------------------------------------------------------------------------------------------------------------------------------------
>Hogna_radiata
---------------------------------------------------------------------------------------------------------------------------------------------------------------------------------------atatcatttcctcgaataaataatctttctttttgattattaccaccttctttgttcttattatctatgtcttctatagtggaaataggagtaggggctggttgaactgtttatcctcctttggcttcaagaatgggacatataggaagttctatggattttgctattttctctcttcatttagctggagcttcttctattataggggcagttaattttatttctacgattattaatatacgtataatgggaatatctatagagaaggttcctttatttgtatgatcggtgttaattactgctattttattattactttctttacctgtgttagcaggtgcaattactatgttgttaacagatcgaaattttaatacttctttttttgatccggctggaggaggtgatcctgttttatttcaacatttgtttatagccgcttgtgctaaggtagcataataatttcttttaattaaagactggaacaaaagacttaacatcttaattaatttctcattaaaatatttaaattattttaattgttaaaaaacaattatttaaaaaaaagacgataagaccctatcgaactttactttagtttaactggggcagttaattaatttttatttttaaattttatttgacctattaataaaataattaagttaccgtagggataacagcgtaataaaatttttaagatcttatttaaaaaagattacgacctcgatgttgatttaataagcagtaaaactaaggaagtctgttcgacttttaaaaaattacatgatttgagttcagaccggtgtaaac--------------------------------aacctgttctaatcgataacccacgttaaatttcactatataccgccataaaaactaatttatatttttaaataaaaagttaggtcaaggtgtaatctatattaaagtacaatgggttacatctttttataaaaatatctaaaaaaggatttaa
>Lycosa_baulnyi
actgcaataagagttttaattcgaatggaattaggtaatcctggaagtttattaggagatgatcatttatataatgttatagttactgctcatgcttttgtaataattttttttatagttataccaattcttattggtggatttggtaattgattagttcctttaatattaggggctccggatatatcttttcctcgtataaataatctttctttttgattattaccaccttctttatttttattatctatatcttctatagtagaaataggggttggggctggatgaactgtatatccaccattagcttctagaataggacacataggaagttcaatggattttgctattttttctcttcatttagctggggcttcttctattataggggctgtaaattttatttctactattattaatatacgtatgttgggaatatctatagagaaagtccctttatttgtgtggtcagttttaattacggctattttattattactttctttacctgtattagcaggtgctattacaatattattaacagatcgaaattttaatacttctttttttgatcctgctgnnnnnnnnnnnnnnnnnnnnnntcaacatttatttatagccgctagtgctaaggtagcataataatttcttttaattaaagactagaataaaaggcttaacatcttaattaattttttaagaaaaaatttaaattatcctaattgtaaaaagacaattttaaaaaagaaagacgataagaccctattgaactttactttagtttaactggggcagttaattaattattacttttaaatattctttgacctaataataatataattaagttaccatagggataacagcgtaataaaattctaaagatcttataaaaaaaagattgcgacctcgatgttgatttaatatgcaatataattaaggaagtctgttcgacttttaaaaaattacatgatttgagttcagaccggtgtaaac--------------------------------aacctgtcttaatcgacaatccacgttaattttcactatatatcgccataaaaactaatttatatttttaaataaaaagttaggtcaaggtgtaatcaacatttaagttatatgggttactttatataaaaatatttatttaaaaaggatttaa
>Lycosa_bedeli
actgcaatgagagttttgattcgtatagaattgggtaatcctggaagtttattaggagatgatcatttatataatgttatagttactgctcatgctttkgtaataattttttttatagtaatacctattttgattggtgggtttggtaattgattgattcctttaatattaggggctccagatatgtcttttcctcgaataaataatctttctttttgattattacccccttctttgtttttattatctatatcttctatggtagaaataggggtaggagctgggtgaactgtatatcctccattagcttctagaatagggcatatagggagttctatagattttgctattttttctcttcatttagctggggcttcttctattataggggctgtgaattttatttctactattattaatatacgtatattaggaatatctatagagaaaattcctttatttgtttggtcagttttgattacagctgttttattattactttctttacctgtattagcaggtgcnattacnntattattgacagatcgaaattttaatacttctttttttgatcctgcgggaggtggagatcctattttatttcaacatttatttatagccgctagtgctaaggtagcataataatttcttttaattaaagactagaataaaaggcctaacatcttaattaatatttaaaaaaaaaatttaaattatcttaattgtaaaaagacaattataaaaaagaaagacgacaagaccctattgaactttactttagtttaactggggcagttaattaattattatttttaaattatatttgacctaataataaaataattaagttaccatagggataacagcgtaataaaattttaaagatcttataaaaaaaagattacgacctcgatgttgatttaacatgcaatataattaaggaagtctgttcgacttttaaaaagttacatgatttgagttcagaccggtgtaaac--------------------------------aacctgttttaatcgacaatccacgttaattttcactatataccgccataaaaactaatttatatttttaaataaaaagttaggtcaaggtgtagtcaatatttaagtaatatgggttacctcatataaaaatattttttcaaaaaggatttaa
>Geolycosa_insulata
actgctataagagtattaattcgaatggagttaggtaattctggaagtttattaggagatgatcatttatataatgtaatagttacagctcatgcttttgtaataattttttttatggttatgccaattcttattggtggatttggtaattgattagttcctttaatattaggagctccagatatatcatttcctcgaataaataatctttctttttgattattacctccttctttgtttttattatctatatcttctatagtagaaatgggagttggggcaggatgaactgtatatcctcctttagcgtcaagagtagggcatataggaagttctatagattttgctattttttctcttcatttagctggggcttcttctattataggagcagtgaattttatttcaactattattaatatacgaatattaggaatatcaatggagaaagtatctttatttgtatggtcagtattaattactgctattttattattactttctttaccagttttagctggtgctattacaatgttgttaacagatcgaaattttaatacttctttttttgatccggcaggtggaggggatcctattttgtttcagcatttgttt---------------------------------------------------------------------------------------------------------------------------------------------------------------------------------------------------------------------------------------------------------------------------------------------------------------------------------------------------------------------------------------------------------------------------------------------------------------------------------------------------------------------------------------------------------------------------------------
>Lycosa_erythrognatha
actgctataagagttttgattcgaatggagttaggaaattctggaagtttattaggagatgatcatttatataatgtgatagttacggctcatgcttttgttataattttttttatagttataccaattttaattggtggatttggaaattggttagttcctttaatattaggagctccggatatatcatttcctcgaataaataatctttctttttggttattaccaccttctttatttttattatctatatcttctatagttgagataggggttggagctggatgaactgtatatcctcctttagcatcaagagttggtcatataggaagttcaatggattttgctattttttctcttcatttagctggggcttcttctattataggggcagtgaattttatttcaactattattaacatacgaatattaggaatatctatagaaaaagttcctttatttgtgtgatcagtattaattactgctattttattattactttctttaccagttttagccggtgctattactatgttgttaacagatcgaaattttaatacttctttttttgatccagcaggtggaggagatcctattttatttcagcatttattt---------------------------------------------------------------------------------------------------------------------------------------------------------------------------------------------------------------------------------------------------------------------------------------------------------------------------------------------------------------------------------------------tatttataatggcggcatttcatcattagaggaacctgttttaatcgataatccacgttaaattttactatatatcgccataaaaattaatttatttttttaaataaaaagttaggtcaaggtgtaatctacatttaagtataatgggttacatattataaaaattctatttaaaaaaggatttaa
>Schizocosa_malitiosa
---------------------------------------------------------------------------------------------------------------------------------------------------------------------------------------------------------------------------------------------------ttatctatatcttctatagttgaaataggggttggggctggatgaactgtatatcctcctttggcgtcaagagtaggacatatgggtagttctatagattttgctattttttctcttcatttggctggggcttcttctattataggggcagtgaattttatttcaactattattaatatacgaatattaggaatatcaatagaaaaagttcctttatttgtgtgatcggtattaattactgctattttattattactttctttaccagttttagctggtgctattacaatgttattaacagatcgtaattttaatacttctttttttgatccggcaggtggaggggatcctattttgtttcaacatttgttt---------------------------------------------------------------------------------------------------------------------------------------------------------------------------------------------------------------------------------------------------------------------------------------------------------------------------------------------------------------------------------------------------------------------------------------------------------------------------------------------------------------------------------------------------------------------------------------
>Lycosa_fasciiventris
------------------------------------------------------------------------------------------------------------------------------------------------------------------ttaatattaggggctccagatatgtcttttcctcgaataaataatctttctttttgattattacctccttctttatttttattgtctatatcttctatggtagagataggggtaggagctggatgaactgtttatccaccattagcctctagaataggtcatataggaagttcaatagattttgctattttttctcttcatttagctggggcttcatctattataggagctgtaaattttatttctactattattaatatacgtatgttaggaatatctatggagaaagttcctttatttgtttggtcagttttaattacagctattttattattactttctttacctgtgttagcaggtgctattacaatattattaacggatcggaattttaatacttctttttttgaccctgctgggggaggggatcctattttatttcaacatttatttatagccgctagtgctaaggtagcataataatttcttttaattaaagactagaataaaaggcttaacatcttaattaatttttaaagaaaaaattaaaattatcttaattgtaaaaagacaatttttaaaaagaaagacgataagaccctattgaactttactttagtttaactggggcagttaattaattattatttttaaaccatttttgacctaataataaaataattaagttaccatagggataacagcgtaataaaattttaaagatcttataaaaaaaagattgcgacctcgatgttgatttaatatgcaatataattaaggaagtctgttcgacttttaaaaaattacatgatttgagttcagaccggtgtaaac--------------------------------aacctgttttaatcgacaatccacgttaattttcactatataccgccataaaaactaatttatattttcaaataaaaagttaggtcaaggtgtaatcaacatttaagttatatgggttactttttataaaaatatttcttaaaaaaggatttaa
>Lycosa_hispanica
actgcaataagagttttgattcgtatggagttaggtaatcctggaagtttattaggagatgatcatttgtataatgttatagttactgctcatgcttttgtaataattttttttatagttataccaattttgattggtgggtttggtaattgattaattcctttaatattaggggctccagatatgtcttttcctcgaatgaataatctttctttttggttattacctccttctttatttttattatctatatcttctatagtagaaataggggtaggagctggatgaactgtatatcccccattagcttctagaatagggcatatgggaagttcaatggattttgctattttttctcttcatttagctggggcttcttctattataggagctgtgaattttatttctactattattaatatacgtatgttaggaatatctatggagaaggttcctttatttgtttgatcagtattaattactgctattttattattactttctttacctgtgttagcaggtgctattacaatgttattaacggatcggaattttaatacttctttttttgatcctgcaggaggtggagatcctattttatttcaacatttatttatagccgctagtgctaaggtagcataataatttcttttaattaaagactagaacaaaaggtctaacatcttaattaattttttaaaaaaaaatttaaattatcttaattgtaagaagacaattatataaaagaaagacgacaagaccctattgaactttactttagtttaactggggcagttaattaattattatttttaaattacctttgacctaataataaaataattaagttaccatagggataacagcgtaataaaattttaaagatcttataaaaaaaagattgcgacctcgatgttgatttaatatgcaatataattaaggaagtctgttcgacttttaaaaaattacatgatttgagttcagaccggtgtaaac--------------------------------aacctgttttaatcgataatccccgttaattttcactatataccgccataaaaactaatttatatttttaaataaaaagttaggtcaaggtgtaatcaacatttaagtaacatgggttactttatataaaaatattttttcaaaaaggatttaa
>Lycosa_munieri
actgcaataagagttttaattcgtatagaattaggtaatcctggaagtttattaggagatgatcatttatataatgttatagttactgctcatgcttttgtaatgattttttttatagtaataccaattcttattggtgggtttggtaattggttagttcctttaatattaggggctccagatatgtcttttcctcgaataaataatctttctttttgattattacctccttctttatttttattatctatatcttctatagtagagataggggtgggagctgggtgaactgtttatccaccattagcttctagaataggtcatatagggagttcaatggattttgctattttttctcttcatttagctggggcttcatctattataggagctgtaaattttatttccactattattaatatacgtatattaggaatgtctatagaaaaagtccctttatttgtttggtcagttttaattacagctattttattattactttctttacctgtattagcaggtgctattacaatattattaacggatcggaattttaatacttctttttttgatcctgctgggggaggggatcctattttatttcaacatttatttatagccgctagtgctaaggtagcataataatttcttttaattaaagactagaataaaaggcttaacatcttaattaatttttaaagaaaaaattaaaattatcttaattgtaaaaagacaatttttaaaaagaaagacgataagaccctattgaactttactttagtttaactggggcagttaattaattattatttttaaactatttttgacctaataataaaataattaagttaccatagggataacagcgtaataaaattttaaagatcttataaaaaaaagattgcgacctcgatgttgatttaatatgcaatataattaaggaagtctgttcgacttttaaaaaattacatgatttgagttcagaccggtgtaaac-------------------------------------------------------------ttttcactatataccgccataaaaactaatttatattttcaaataaaaagttaggtcaaggtgtaatcaacatttaagttatatgggttactttttataaaaatatttcttaaaaaaggatttaa
>Lycosa_oculata
actgcaataagagttttaattcgtatagaattaggtaattctggaagtttattaggagatgatcatttatataatgttatagttactgctcatgcttttgtaatgattttttttatagttataccaattttaattggtggatttggtaattggttagttcctttaatgttaggagctccagatatatcatttcctcgtataaataatctctcattttgattattacctccttctttgtttttattatctatatcttcaatagttgaaataggagtaggagctggatggactgtgtacccaccgttagcttctagaataggtcatataggaagttcaatagattttgctattttttctcttcatttagctggagcttcttctattataggagctgtgaattttatttctactattattaacatacgtatgttagggatatctatagaaaaagttcctttatttgtttggtcggttttaattacagctgttttattattactttctttacctgtgttagcaggtgctattacaatattattaacagatcgaaattttaatacttctttttttgaccctgcagggggaggagatcctattttatttcaacatttgtttatagccgctagtgctaaggtagcataataatttcttttaattaaagactagaacaaaaggcttaacatcttaattaatgtttaaagaaaaaatttaaattatcttaattgtaaaaagacaattatttaaaagaaagacgataagaccctattgaacttcacttcagtttaactggggcagttaattaattattatttttaaactatttttgacctaataataaaataattaagttaccatagggataacagcgtaataaaatttttaagctcttatataaaaaagattgcgacctcgatgttgatttaataagcagtataattaaggaagtctgttcgmctyttaaaaaattacatgatttgagttcacaccggtgtaaac--------------------------------aacctgttataatcgacaatccacgttaattttcactatataccgccataaaaactaatttatatttcaaaataaaaagttaggtcaaggtgtaatcaacatttaagtaacatgggttactttatacaaaagtattttttaaaaaaggatttaa
>Lycosa_praegrandis
actgcaataagagttttaattcggatagagttaggtaatcctgggagtttattaggagatgatcatttatataatgttatagttactgctcatgcttttgtaataattttttttatagttataccaattcttattggtgggtttggtaattggttaattcctttaatattaggagctccagatatatcttttcctcgtatgaataatctttctttttgattattaccgccttctttgtttttattatctatatcttctatagtggaaataggagttggggctgggtgaactgtatatccaccgttagcttctagaataggacatataggaagttcaatggattttgctattttttctcttcatttggctggggcttcttctattataggagctgtaaattttatttctactattattaatatacgaatattaggaatatctatggagaaagttcctttatttgtatggtcagttttaattacggctattttattattactttctttacctgtattagcaggtgctattacaatattattaacagatcgaaattttaatacttcttttt--------------------------------------------------------------------------------------------------------------------------------------------------------------------------------------------------------------------------------------------------------------------------------------------------------------------------------------------------------------------------------------------------------------------------------------------------------------------------------------------------------------------------------------------------------------------------------------------------------------------------------------
>Lycosa_suboculata
actgcaataagagttttgattcgtatggaattaggtaatcctggaagtttattaggagatgatcatttatataatgttatagttactgctcatgcttttgtaataattttttttatagttataccaattttaattggtgggtttggtaattgattagtacctttaatgttaggggctccggatatgtcatttcctcgaataaataatctatctttttgattattacctccttctttgtttttattatctatatcttctatagttgaaataggagtaggagctggatgaactgtatatccgccattagcttctagaataggacatacaggaagtycaatagattttgctattttttctcttcatttagctggggcttcttctattataggggctgtaaattttatttctactattattaatatacgtatattggggatgtctatggagaaagttcctttatttgtttggtcagttttaattacggctattttattattgctttctttacctgtgttagcaggtgctattacaatattattaacagatcggaattttaatacttctttttttgatcctgcagggggtggagatcctattttatttcaacatttatttatagccgctagtgctaaggtagcataataatttcttttaattaaagactagaacaaaaggcttaacatcttaattaatatttaaagaaaaaatttaaattatcctaattgtaaaaagacaactatttaaaagaaagacgataagaccctattgaacttaactttagtttaactggggcagttaattaattattatttttaaaccatttttgacctaataataaaataattaagttaccatagggataacagcgtaataaaattttaaagatcttataaaaaaaagattgcgacctcgatgttgatttaatacgcaatataattaaggaagtctgttcgacttttaaaaaattacatgatttgagttcagaccggtgtaaac--------------------------------aacctgttataatcgacaatccacgttaattttcactatataccgccataaaaactaattcatatttcaaaataaaaagttaggtcaaggtgtaatcaacatttaagtaatatgggttactttatacaaaagtatttattaaaaaaggatttaa
>Lycosa_tarantula
---------------------------------------------------------------------------------------------------------------------------------------------------------------------------------------------------------------------------------------------------ttatctatgtcttctatagtagaaataggggtaggagctggatgaactgtatatcctccattagcttctagaatagggcatataggaagttcaatggattttgctattttttctcttcacttagctggggcttcttctattataggagctgttaattttatttctactattattaatatacgtatattaggaatatctatggagaaggttcctttatttgtttggtcagtattagttactgctattttgttattactttctttacctgttttagcaggtgctattacgatattattaacggatcggaattttaatacttctttttttgatcctgcaggaggtggggatcctattttatttcaacacttatttatagccgctagtgctaaggtagcataataatttcttttaattaaagactagaacaaaaggactaacatcttaattaatattttgaaaaaaaatttaaactatcttaattgtaaaaagacaattatataaaagaaagacgacaagaccctattgaacttcactttagtttaactggggcagttaattaattattatttttaaattatctttgacctaataataaaataattaagttaccatagggataacagcgtaataaaattttaaagatcttataaaaaaaagattgcgacctcgatgttgatttaatatgcaatataattaaggaagtctgttcgacttttaaaaaattacatgatttgagttcagaccggtgtaaac--------------------------------aacctgttttaatcgacaatccacgctaatttttactatataccgccataaaaactaatttatatttttaaataaaaagttaggtcaaggtgtaatcaacatttaagtaacatgggttactttatataaaaatattttttcaaaaaggatttaa
>Lycosa_vachoni
actgctataagagtattaattcgaatagaattaggtaatcctgggagtttattaggagatgatcacttatataatgttatggttactgctcatgcttttgtaatgattttttttatagttataccaattcttattggtggatttggtaattggttggttcctttaatattaggggctccagatatatcttttcctcgtataaataatctttctttttgattattacctccttctttgtttttattatctatatcttctatagtagaaataggagttggggctggatgaactgtatatccaccattagcttctagaataggacatataggaagttcaatagattttgctattttttctcttcatttggctggggcttcttctattataggggctgttaattttatttctactattattaatatacgtatattaggaatatctatagaaagggttcctttatttgtatggtcggttttaattacagctattttgttattactctctttacctgtattagcaggtgctattacaatattattaacggatcgtaattttaatacctctttttttgatcctgctgggggaggagatcctattttatttcaacatttatttatagccgctagtgctaaggtagcataataatttcttttaattaaagactagaataaaaggcttaacatcttaattaatattttaagaaaaaatttaaattatcttaattgtaaaaagacaattttaaaaaagaaagacgataagaccctattgaactttactttagtttaactggggcagttaattaattattacttttaaacaatttttgacctaataacaatataattaagttaccatagggataacagcgtaataaaattctaaagatcttataaaaaaaagattgcgacctcgatgttgatttaatatgcaatataattaaggaagtctgttcgacttttaaaaaattacatgatttgagttcagaccggtgtaaac--------------------------------aacctgtcttaatcgacaatccacgttaattttcactatataccgccataaaaactaatttatattttcaaataaaaagttaggtcaaggtgtaatcaacatttaagttatatgggttacttcatataaaaatatttatttaaaaaggatttaa
>Pardosa_agrestis
actgctataagagtattaattcgaatggaattaggaaatcctggaagattattaggagatgatcatttatataatgttatagttactgctcatgcttttgtaataattttttttatagtaataccaattcttattggaggttttggtaattgattagttcctttaatattaggagctccggatatatcgtttcctcgaataaataatctttctttttgattattacctccttctttatttttattatctatatcttctatagtggaaataggagttggtgctggatgaactgtttatcctcctttgtcatctacagttggtcatataggaagttcaatagattttgctatcttttctcttcatttagctggtgcttcttctattataggggctgttaattttatttctactattattaatatacgaatactaggaatatctatagaaaaagttcctctttttgtttgatcagttttaattacggcagtattattgttactttctttacctgttttagcaggtgctattactatattattaacggatcgaaattttaatacttctttttttgaccctgctggtgggggagatccaattttatttcaacatttattt----------------------------------------------------------------------------------tataaaaatatttaaattattttagttgtaaaaaaacaactttaaaaaagaaagacgataagaccctatcgaacttcactttagtttaactggggcagttaattaattaatatttttacaaataatttgacctaataa-attataattaagttaccgtagggataacagcgtaataaaatttttaagatcttatttaaaaaagattgcgacctcgatgttgatttaatatgcaatataattaaggaagtctgttcgacttttaaaaaattacatgatttgagttcagaccggtgtaaac-------------------------------------gttataatcgacaatccacgttaattttaactatatatcgccataaaaactaatttatattttcaaataaaaagttaggtcaaggtgtaatctatatttaagtataatgggttacaacatattaaaatattttataaaaaaggatttaa
>Pardosa_amentata
actgctataagagtattaattcgaatggaattaggaaatcctggaagattattaggtgatgatcatttatataatgttatagttactgctcatgcttttgtaataattttttttatagtaataccaattcttattggaggttttggtaattgattagttcctttaatattaggagccccagatatatcatttcctcgaataaataatctttctttttgattattacctccttctttatttttgttatctatgtcttctatagtggaaataggagttggtgctggatgaactgtttatcctcctttagcatctacggttggtcatataggaagttctatagattttgctattttttctcttcatttagctggagcttcttctattataggagcagtgaattttatttctactattattaacatacgaatattaggaatatctttagaaaaagttcccctttttgtttgatcagttttaattacagctgtattattattactttctttacctgtattagcaggtgcaattactatattattaacagatcgaaattttaatacttctttttttgaccctgctggaggaggagatcctattttatttcaacatttattt----------------------------------------------------------------------------------------------------------------------------------------------------------------------------------------------------------------------------------------------------------------------------------------------------------------------------------------------------------------------------------------------------------------------------------gttttaatcgacaatccacgttaattttaactatataccgccataaaaattaatttatatttttaaataaaaagttaggtcaaggtgtaatctatattaaagtataatgggttacattatattaaaatattttacaaaaaaggatttaa
>Pardosa_astrigera
actgctataagagtattaattcgaatggaattaggaaatcctggaagattattaggtgatgatcatttatataatgttatagttactgctcatgcttttgtgataattttttttatagtaataccaattcttattggtggttttggaaattgattagttcctttaatattaggagctccagatatatcatttccacgaataaataatctttctttttgattgttacctccttctttgtttttgttatctatgtcttctatagtggaaataggagtcggtgctggatgaactgtttatcctcctttagcgtctacagttggtcatataggaagctcaatagattttgctattttttctcttcatttagctggggcttcttctattataggagctgtaaattttatttctactattattaatatgcgaatattaggtatgtctatagaaaaagttcctctttttgtttgatcagttttaattacagctgtattattattactttctttacctgttttagcgggtgctattactatattattaacggatcggaattttaatacttctttttttgatcctgctggtggaggggatcctattttgtttcaacatttatttatagccgcttgtgctaaggtagcataataatttcttttaattaaagactagaacaaaaggtttaacatctcaattaatgtttagtaaaaatatttaaattattttaattgtaaaaaaacaattttaaaaaagaaagacgataagaccctatcgaactttactttagtttaactggggcagttaattaattattatttttaaatatcctttgacctaataataaaataactaagttaccgtagggataacagcgtaataaaatttttaagatcttatttaaaaaagattgcgacctcgatgttgatttaatatgcaatataattaaggaagtctgttcgacttttaaaaaattacatgatctgagttc--------------taattattatggcggcatttcatcattaaaggaacctgttctaatcgacaatccacgttaattttaactatataccgccataaaaactaatttatattttcaaataaaaagttaggtcaaggtgtaatctatattaaagtataatgggttacattatgttaaaatatattataaaaaaggatttaa
>Pardosa_bellona
---------------------------------------------------------------------------------------------------------------------------------------------------------------------------------------------------------------------------------------------------------------------------------------------------------------------------------------------------------------------------------ggggcttcttctattataggagctgttaattttatttctactattattaatatacgaatattaggaatatctatagagaaagttccactttttgtttggtcagtattaattactgcagtattattattactttctttacctgtgttagcaggtgctattactatattattaacagatcgaaattttaatacttctttttttgaccctgctggtgggggggatcctattttatttcaacatttattt-------tatgtgctaaggtagcataataatttcttttaattaaagactagaacaaaaggtttaacatctcaattaatatcttataagaatatttaaattattttaattgtaaaaaaacaatttttaaaaagaaagacgataagaccctatcgaactttactttagtttaactggggaagttaattaattattatttttcaatattttttgacctaataacaaaataattaagttaccgtagggataacagcgtaataaaatttttaagatcttatttaaaaaagattacgacctcgatgttgatttaatatgcaatataattaaggaagtctgttcgacttttaaaaaattacatgatctg-------------------------------------------------------------------------------------------------------------------------------------------------------------------------------------------------------------
>Pardosa_blanda
actgctataagagtattaattcgaatagaattaggaaatcctgggagattgttaggggatgatcatttatataatgttatagttactgctcatgcttttgtgatgattttttttatagtgataccaattcttattgggggttttggaaattgattagttcctttaatattaggagctccggatatatcatttcctcgaataaataatctttctttttgattattacctccttctttatttttattgtctatatcttctatagtggaaataggagttggtgctggatgaactgtttatcctcctttagcatctacagttggtcatataggaagttcaatagattttgctattttttctcttcatttagctggtgcttcttctattataggggctgtaaattttatttctactattattaatatacggatactaggaatatctatagaaaaagttcctctttttgtttgatcagttttaattacggcagtattgttattactttctttacctgttttagcaggtgctattactatattattaacagatcgaaattttaatacttctttttttgatcctgctgggggaggagatccaattttatttcaacatttattt----------------------------------------------------------------------------------------------------------------------------------------------------------------------------------------------------------------------------------------------------------------------------------------------------------------------------------------------------------------------------------------------------------------------------------gttataatcgacaatccacgttaattttaactatataccgccataaaaactaatttatattttcaaataaaaagttaggtcaaggtgtaatctatatttaagtataatgggttacaatatattaaaatattttataaaaaaggatttaa
>Pardosa_californica
---------------------------------------------------------------------------------------------------------------------------------------------------------------------------------------------------------------------------------------------------------------------------------------------------------------------------------------------------------------------------------ggtgcttcttctattataggggctgtgaattttatttctactattattaatatacgaatattaggaatatctatagaaaaagtacctctttttgtttgatcggttctaattacagcagtattattgttactttctttacctgttttagcaggtgctattactatattattaactgatcgaaattttaatacttctttttttgatcctgccggtggaggggatcctattttattccaacatttatttatagccgcttgtgctaaggtagcataataatttcttttaattaaagactagaacaaaaggtttaacatctcaattaatgtttagtaaaaatatttaaattattttaattgttaaaaaacaattataaaaaagaaagacgataagaccctatcgaacttcactttagtttaactggggtagttaattaattattatttttaaacattctttgacctaataataaagtaattaagttaccgtagggataacagcgtaataaaatttttaagacctcatttaaaaaagtttacgacctcgatgttgatttaatatgcaatataattaaggaagtctgttcgacttttaaaaaattacatgatctg-------------------taattataatggcggcatttcatcattaaaggaacctgttgtaatcgacaatccacgttaattttaactatataccgccataaaaactaatttatatttttaactaaaaagttaggtcaaggtgtaatctatattaaagtataatgggttacattatattaaaacatattataaaaaaggatttaa
>Pardosa_falcifera
---------------------------------------------------------------------------------------------------------------------------------------------------------------------------------------------------------------------------------------------------------------------------------------------------------------------------------------------------------------------------------ggtgcttcttctattataggggctgtaaattttatttctactattattaatatacgaatattgggaatatctatagagaaagttcctctttttgtttgatcagtattaattacagcagtattattattactttctttacctgttttagcaggtgctattactatattattaacagatcgaaattttaatacttctttttttgatcctgctggtggtggagatccaattttatttcaacatttattt------gcttgtgctaaggtagcataataatttcttttaattaaagactagaacaaaaggtttaacatctcaattaatattttttaaaaatatttaaattattttaattgtaaaaaaacaattttaaaaaagaaagacgataagaccctatcgaactttactttagtttaactggggcagttaattaattattatttttaaatatactttgacctaataataaaataatcaagttaccgtagggataacagcgtaataaaatttttaagttcttatttaaaaaagattgcgacctcgatgttgatttaataagcaatataattaaggaagtctgttcgacttttaaaaaattacatgatctg-------------------------------------------------------------------------------------------------------------------------------------------------------------------------------------------------------------
>Pardosa_hedini
actgctataagagtattaattcgaatggaattaggaaatcctggaagtttattaggtaatgatcatatatataatgttatggttactgctcatgcttttgtgataattttttttatagtaataccaattcttattggtggttttggaaattggttagttcctttaatattaggggccccagatatatcatttcctcgaatgaataatctttctttttgactcttacctccatctttatttttattatctatatcttctatagtagaaataggagttggtgctggatgaactgtttaccctcctttagcatctacagttggtcatataggaagttcgatagattttgctattttttctcttcatttagctggagcttcttctattataggtgctgtaaattttatttctactattattaatatacgaatattaggaatatctatagaaaaagtacctctttttgtttgatcagttttaattacagcagtgttgttattactttctttacctgttttagcaggtgctattactatattattaacagatcgaaattttaatacctcttt-------------------------------------------------atagccgcttgtgctaaggtagcataataatttcttttaattaaagactagaacaaaaggtttaacatctcaattaatatttctaaaaaatatttaaattattttaattgtaaaaaaacaattttaaaaaagaaagacgataagaccctatcgaactttactttagtttaactggggcagttaattaattattatttttaaatgttttttgacctaataacaaaataatcaagttaccgtagggataacagcgtaatataatttttaagatcttatttaaaaaagattgcgacctcgatgttgatttaataagcaatataattaaggaagtctgttcgactttaaaaaaattacatgatctgagtcaaaaccccggga---taattataatggcggcatttcatcattaaaggaacctgttttaatcgacaacccacgttaattttaactatataccgccataaaaactaatttatattttcaaataaaaagttaggtcaaggtgtaatctatattaaagtataatgggttacattatattaaaatattttataaaaaaggatttaa
>Pardosa_jambaruensis
---------------------------------------------------------------------------------------------------------------------------------------------------------------------------------cctgatatgtcttttcctcgaataaataatctttctttttgattattacctccttctttatttttattatctatatcttcaatagtggaaataggtgttggtgctggttgaactgtttatccaccattagcatcaacggtaggtcatataggaagttcaatggattttgctattttttctttacatttggctggggcttcttctattataggggctgtaaattttatttctactattattaatatacgaatattaggaatatctatagataaggttcctctttttgtttgatcagtattaattactgcagttttattgttactttctttacctgttttagcaggagctattactatgttattgacggatcgaaattttaatacttctttttttgaccctgctgggggaggagatccaattttatttcaacatttatttatagccgcttgtgctaaggtagcataataatttcttttaattaaagactagaacaaaagacttaacatctcaactaatattttttaaaaatatttaaattattttaattgtaaaaaaacaattttaaaaaagaaagacgataagaccctatcgaactttactttagtttaactggggaagttaatcaattaacacttttaaatattttttgacctaataaaaaaataattaagttaccgtagggataacagcgtaataaaattttctagatcttatttaaaaaagattgcgacctcgatgttgatttaataagcaatataattaaggaagtctgttcgacttttaaaaaattacatgatttgagttcagaccggtgtaaac------------------------------------------------------------------------------------------------------------------------------------------------------------------------------------------
>Pardosa_laura
actgctataagagtattaattcgaatggaattaggaaatcctggaagtttattaggtaatgatcatatatataatgttatagttactgctcatgcttttgtaataattttttttatagtaataccaattcttattggtggctttggaaattggttagttcctttaatattaggggctccagatatatcatttcctcgaatgaataatctttctttttgacttttacctccatctttgtttttattatcaatatcttctatagtagaaataggagttggtgctggatgaactgtttatcctcctttagcatctacagttggtcatataggaagttcgatagattttgctattttttctcttcatttagctggagcttcttctattataggtgctgtaaattttatttctactattattaatatacgaatattgggaatatctatagaaaaagtacctctttttgtttgatcagttttaattacagcagtattattattactttctttacctgttttagcaggtgctattactatattattaacagatcgaaattttaatacttctttttttgatcctgctggtggaggggatcctattttatttcaacatttgtttatagccgcttgtgctaaggtagcataataatttcttttaattaaagactagaacaaaaggtttaacatctcaattaatgtttagtaaaaatatttaaattattttaattgtaaaaaaacaattttaaaaaagaaagacgataagaccctatcgaactttactttagtttaactggggcagttaattaattattatttttaaatatcctttgacctaataataaaataactaagttaccgtagggataacagcgtaataaaatttttaagatcttatttaaaaaagattgcgacctcgatgttgatttaatatgcaatataattaaggaagtctgttcgacttttaaaaaattacatgatctgagttc--------------ttattataatggcggcatttcatcattaaaggaacctgttttaatcgacaacccacgttaattttaactatataccgccattaaaactaatttatatttttaaataaaaagttaggtcaaggtgtaatctatattaaagtataatgggttacaatatatcaaaatatattataaaaaaggatttaa
>Pardosa_milvina
---------------------------------------------------------------------------------------------------------------------------------------------------------------------------------------------------------------------------------------------------------------------------------------------------------------------------------------------------------------------------------ggggcttcttctattataggagctgttaattttatttctactattattaatatacgaatattaggaatatctatagagaaagttcctctttttgtttgatcagtattaattactgcagtattattattactttctttacctgtattagcaggggctattaccatattattgacagatcgaaattttaatacttctttttttgatcctgctggaggaggagatcctattttatttcagcatttatttatagccgcttgtgctaaggtagcataataatttcttttaattaaagactagaacaaaaggtttaacatctcaattaatgtttcataaaaatatttaaattattttaattgtaaaaaaacaattttaaaaaagaaagacgataagaccctatcgaactttactttagtttaactggggtagttaattaattattatttttaaatattttttgacctaataataaaataattaagttaccgtagggataacagcgtaataaaatttttaagaccttatttaaaaaagattgcgacctcgatgttgatttaataagcaatatcattaaggaagtctgttcgacttttaaaaaattacatgatttg-------------------------------------------------------------------------------------------------------------------------------------------------------------------------------------------------------------
>Pardosa_mionebulosa
actgctataagagtattgattcggatggaattaggtaatcctggtagattgttaggtgatgatcatttatataatgtgatagttactgctcatgcttttgtaatgattttttttatagttataccaattcttattggtggttttggaaattgattagttcctttaatattaggagctcctgatatgtcttttcctcgtataaataatctttctttttgattattacctccttctttatttttattatcaatgtcttcaatagtagagataggtgttggagcgggttggactgtttatcctccgttagcatctacagtagggcatataggaagttcgatagattttgctattttttctcttcatttagctggggcttcttctattataggagctgtaaattttatttctactattattaatatacgaatattaggaatatctatagagaaggttcctctttttgtttgatcagtattgattactgcagttttattattactttctttacctgttttagcaggggctattactatattattaacagatcgaaattttaatacttctttttttgaccctgctggtggaggggatccaattttgtttcaacatttattt-----------------------------------------------------------------------------tattttataaaaatatttaaattattttaattgtaaaaaaacaattttaaaaaagaaagacgataagaccctatcgaacttcactttagtttaactggggcagttaattaattaacatttttaaatactttttgacctaataataaaataattaagttaccgtagggataacagcgtaataaaatttttaagatcttatttaaaaaagattgcgacctcgatgttgatttaatttgcaatataattaaggaagtctgttcgacttttaaaaaattacatgatttgagttcagaccggtgtaaac------------------------------------------------------------------------------------------------------------------------------------------------------------------------------------------
>Pardosa_nigra
actgctataagagtattaattcgaatagaattagggaatcctgggaaattgttaggtgatgatcatttatataatgttatggttactgcgcatgcatttgtaataattttttttatagttataccaattcttattggagggtttggaaattgattgattcctttaatgttaggagctccagatatatcatttcctcgaataaataatctttctttttgattgttgcctccttctttgtttttattatctatatcttctatggtggaaataggagttggtgctggatgaactgtttatcctcctttagcatctacagttggtcatatgggaaattctatggattttgctattttttctcttcatttagctggggcttcttccattataggagctgtgaattttatttctactattattaatatacgaatgttaggaatgtctatagaaaagattcctctttttgtttgatcagttttaattacagcagtattattattactttctttacctgttttagcaggtgctattactatattattgacagatcgaaattttaatacttctttttttgatcctgctggtgggggtgatcctattttatttcaacatttattt----------------------------------------------------------------------------------------------------------------------------------------------------------------------------------------------------------------------------------------------------------------------------------------------------------------------------------------------------------------------------------------------------------------------------------gttctaatcgacaatccacgttaattttaactatataccgccataaaaactaatttatatttttaaataaaaagttaggtcaaggtgtaatctatattaaagtataatgggttacattatattaaaatattttataaaaaagaatttaa
>Pardosa_nigriceps
actgctataagagtattaattcgaatggaattaggaaatcctggaagattattaggtgatgatcatttatataatgttatagttactgctcatgcttttgtaataattttttttatagtaataccaattcttattgggggttttggaaattgattagtacctttaatgttaggggctccagatatatcattccctcgaataaataatctttctttttgattattacctccttctttatttttattatctatatcttctatagtagaaataggagttggggctggatggactgtttatcctcctttagcatctacagttggtcatataggaagttctatggattttgctattttttctcttcatttagctggggcttcttctattataggagctgtaaattttatttctactattattaatatacgaatattagggatgactatggaaaaggttcctctttttgtttgatcagttttaattacagcagtattattattactttctttacctgttttagcaggtgctattactatattattaacggatcgaaattttaatacttctttttttgatcctgccgggggaggagatcctattttatttcaacatttgtttatggccgcttgtgctaaggtagcataataatttcttttaattaaagactagaacaaaaggtttaacatctcaattaatattttataaaaatatttaaattattttaattgtaaaaaaacaattttaaaaaagaaagacgataagaccctatcgaactttactttagtttaactggggtagttaattaattattatttttaaatattttttgacctaataataaaataattaagttaccgtagggataacagcgtaataaaatttttaagatcttatttaaaaaagattgcgacctcgatgttgatttaatatgcagtataattaaggaagtctgttcgacttttaaaaaattacgtgatctgagttcagaccgg-------------------------------------------------------------------------------------------------------------------------------------------------------------------------------------------------
>Pardosa_oreophila
actgctataagagtattaattcgaatggaattaggtaatcctgggagattattaggtgatgatcatttatataatgttatagttactgctcatgcttttgtaataattttttttatagtaataccaattcttattgggggttttggaaattgattagttcctttaatattaggagctccggatatatcatttcctcgaataaataatctttctttttgattgttacctccttctttgtttttattatcaatatcctctatagtagaaataggagttggtgctggatgaactgtttatcctcctttagcatctacggttggtcatataggaagttcaatggattttgctattttttctcttcatttagctggtgcttcttctattataggggctgtaaattttatttctactattattaatatacgaatattagggatatctatagaaaaagttcctctttttgtttgatcggttttaattacggcagtattattgttactttctttacctgtattagcaggtgctattactatattattaacggatcgaaactttaatacttctttttttgaccctgctggtggaggagatcctattttatttcaacatttattt----------------------------------------------------------------------------------------------------------------------------------------------------------------------------------------------------------------------------------------------------------------------------------------------------------------------------------------------------------------------------------------------------------------------------------gttataatcgacaatccacgttaattttaactatataccgccataaaaactaatttatattttcaaataaaaagttaggtcaaggtgtaatctatatttaagtataatgggttacattatattaaaatattttataaaaaaggatttaa
>Pardosa_paludicola
actgctataagagtattaattcgaatagaattaggaaatcctggaagattattaggtgatgatcatttatataatgttatagttactgctcatgcttttgtaataattttttttatagtaataccaattcttattggagggtttggaaattgattagttcctttaatattaggagctccggatatatcatttcctcggataaataatctttctttttgattattacctccttctttatttttattatctatatcttctatagtggaaataggagttggtgctggatgaactgtttatcctcctttagcatcaacggttggtcatataggaagttctatagattttgctattttttctcttcatttagctggtgcttcttcaattataggagctgtaaattttatttctactattattaatatacgaataataggaatatctatagaaaaggttcctctttttgtttgatctgttttaattacggcagtattattattactttctttacctgttttagcaggtgctattactatattattaacagatcgaaattttaatacttctttttttgatcctgctggtggaggagatcctattttatttcaacatttattt----------------------------------------------------------------------------------------------------------------------------------------------------------------------------------------------------------------------------------------------------------------------------------------------------------------------------------------------------------------------------------------------------------------------------------gttttaatcgacaatccacgttaattttaactatataccgccataaaaattaatttatattttcaaataaaaagttaggtcaaggtgtaatctatattaaagcacaatgggttacattatattaaaatattttataaaaaaggatttaa
>Pardosa_palustris
actgctataagagtattaattcgaatagaattaggaaatcctgggagattgttaggagatgatcatttatataatgttatagttactgctcatgcttttgtaataattttttttatagtaataccaattcttattggaggttttggtaattgattagttcctttgatattaggagctccggatatatcgtttcctcgaataaataatctttctttttgattattacctccttctttatttttattatctatatcttctatagtggagataggagttggtgctggatgaactgtttatcctcctttagcatctacagttggtcatataggaagttcaatagattttgctattttttctcttcatttagctggtgcttcttctattataggggctgttaattttatttctactatcattaatatacgaatattaggaatatctatagaaaaggttcctctttttgtttgatcagttttaattacagcagtattattgttactttctttgcctgttttagcaggtgctattactatattattaacggatcgaaattttaatacctctttttttgaccctgctggtgggggggatccaattttatttcaacatttattt---------------------------------------------------------------------------------------------------------------------------------------------------------------------------------------------------------------------------------------------------------------------------------------------------------------------------------------------------------------------------------------------taattattatggcggcatttcatcattaaaggaacctgttataatcgacaatccacgttaattttaactatataccgccataaaaactaatttattttttcaaataaaaagttaggtcaaggtgtaatctatatttaagtataatgggttacaatatattaaaatattttataaaaaaggatttaa
>Pardosa_plumipes
actgctataagagtattaattcgaatggaattaggaaatcctggaagattattaggagatgatcatttatataatgttatagttactgctcatgcttttgtaataattttttttatagtaataccaattcttattggaggttttggtaattgattagttcctttaatattaggagctccggatatatcgtttcctcgaataaataatctttctttttgattattacctccttctttatttttattatctatatcttctatagtggaaataggagttggtgctggatgaactgtttatcctcctttggcatctacagttggtcatataggaagttcaatagattttgctattttttctcttcatttagctggtgcttcttctattataggggctgttaattttatttctactattattaatatacgaatactaggaatatctatagaaaaagttcctctttttgtttgatcagttttaattacggcagtattattgttactttctttacctgttttagcaggtgctattactatattattaacggatcgaaattttaatacttctttttttgatcctgctggtgggggagatccaattttatttcaacatttattt-----------------------------------------------------------------------------tattttataaaaatatttaaattattttaattgtaaaaaaacaattttaaaaaagaaagacgataagaccctatcgaacttcactttagtttaactggggcagttaattaattaacatttttaaatactttttgacctaataataaaataattaagttaccgtagggataacagcgtaataaaatttttaagatcttatttaaaaaagattgcgacctcgatgttgatttaatttgcaatataattaaggaagtctgttcgacttttaaaaaattacatgatttgagttcagaccggtgtaaac------------------------------------------------------------------------------------------------------------------------------------------------------------------------------------------
>Pardosa_prativaga
---------------------------------------------------------------------------------------------------------------------------------------------------------------------------------------------------------------------------------------------------ttatctatatcttctataggagaaataggggttggtgctgggtgaactgtttatccccctttagcatcgacagttgggcatataggaaattcnatagattttgctantttttctcttcatttggctggggcttcttctattataggggcagtgaattttatttctactattattaatatacgaatattagggatatctattgaaaaggttcctctttttgtttgatcagttttaattacagcagtattattattactttctttacctgttttagcaggtgctattactatattattaacagatcgaaattttaatacttctttttttgatcctgctggtggaggggatcctattttatttcaacatttgtttatagccgcttgtgctaaggtagcataataatttcttttaattaaagactagaacaaaaggtttaacatctcaattaatgttttataaaaacatttaaattattttaattgtaaaaaaacaattttaaaaaagaaagacgataagaccctatcgaactttactttagtttaactggggcagttaattaattattatttttaaatattttttgacctaataataaaataattaagttaccgtagggataacagcgtaataaaatttttaagatctcatttaaaaaagattgcgacctcgatgttgatttaataagcaatataattaaggaagtctgttcgacttttaaaaaattacatgatttgagttcagaccggtgtaaactaattattatggcggcatttcatcattaaaggaacctgttttaatcgacaatccacgttaattttaactatataccgccataaaaattaatttatatttttaaataaaaagttaggtcaaggtgtaatctacattaaagtataatgggttacattatattaaaatattttataaaaaaggatttaa
>Pardosa_pseudoannulata
-----------------------------------------------------------------------------------------------------------------------------------------------------------------tttaatattaggggctcctgatatatcttttcctcgaataaataatctttctttttggttattaccaccttctttatttttattatctatatcttctatagtagaaataggggttggtgctggttgaactgtttatccaccgttagcgtctacggtgggtcacataggaagttcgatggattttgctattttttctcttcatttggctggggcttcttctattatgggagctgtaaactttatttctactattattaatatacgggtgactggaatatcaatagaaaaggttcctctttttgtttgatcagttttaattactgcagttttattattactttctttacctgttttagcaggagctattactatattattgacggatcgaaattttaatacttctttttttgatcctgctggtggaggggatccaattttatttcaacatttgttt---------------------------------------------------------------------------tatattttataaaaatatttaaattattttaattgtaaaaaaacaattttaaaaaagaaagacgataagaccctatcgaactttactttagttaaactggggcagttaattaattaatatttttaaattttctttgacctaataataaaataattaagttaccgtagggataacagcgtaataaattttttaagatcttatttaaaaaagattgcgacctcgatgttgatttaatttgcaatataattaaggaagtctgttcgacttttaaaaaattacatgatttgagttcagaccggtgtaaactaattacaatggcggcatttcatcattaaaggaacctgttttaatcgataacccacgttaattttaactatataccgccataaaaactaatttatattttcaaataaaaagttaggtcaaggtgtaatctatattaaagcataatgggttacataatatcaaaacattatataaaaagggatttaa
>Pardosa_riparia
actgctataagagtgttaattcgaatagaattaggaaatcctggaagattattaggtgatgatcatttgtataatgttatagttactgctcatgcttttgtaataattttttttatagtaataccaattcttattggaggttttgggaattgattggttcctttaatattaggagctccagatatatcatttcctcgaataaataatctttctttttgattattacctccttctttatttttattatctatatcttctatagtagaaataggggttggtgctgggtgaactgtttatcctcctttagcatctacagttggtcatataggaaattcaatggattttgctattttttctcttcatttggctggggcttcttctattataggggctgtgaattttatttctactattattaatatacgaatattaggtatatcttttgaaaaggttcctctttttgtttgatcagttttaattacagcagtattattattactttctttacctgttttagcaggtgctattactatattattaacagatcgaaattttaatacttctttttttgatcctgctggtggaggggatcctattttatttcaacatttattt----------------------------------------------------------------------------------------------------------------------------------------------------------------------------------------------------------------------------------------------------------------------------------------------------------------------------------------------------------------------------------------------------------------------------------gttttaatcgacaatccacgttaattttaactatataccgccataaaaattaatttatatttttaaataaaaagttaggtcaaggtgtaatctacattaaagtataatgggttacattatattaaaatattttataaaaaaggatttaa
>Pardosa_sierra
---------------------------------------------------------------------------------------------------------------------------------------------------------------------------------------------------------------------------------------------------------------------------------------------------------------------------------------------------------------------------------ggtgcttcttctattataggggctgtaaattttatttctactattattaacatgcgaatattgggaatatctatagaaaaggttcctctttttgtttgatcggttttaattacagcggtattattattactttctttacctgtattagcaggtgctattactatattgttgacagatcgaaattttaatacttctttttttgatcctgctggaggaggagatcctattttatttcaacatttatttatgcacgcttgtgctaaggtagcataataatttcttttaattaaagactagaacaaaaggtttaacatctcaattaatatttcataaaaatatttaaattattttaattgtaaaaaaacaattttaaaaaagaaagacgataagaccctatcgaactttacttcagtttaactggggcagttaattaattattatttttaaacattttttgaccttataataaaataattaagttaccgtagggataacagcgtaataaaatttttaagaccttatttaaaaaagattacgacctcgatgttgatttaatatgcaatataattaaggaagtctgttcgacttttaaaaaattacatgatctg-------------------------------------------------------------------------------------------------------------------------------------------------------------------------------------------------------------
>Pardosa_sodalis
actgctataagagtattaattcgaatggaattagggaatcctggtagattgttaggtgatgatcatttgtataatgttatagttactgctcatgcttttgtaataattttttttatagtaatgcctattcttattggaggttttggaaattgattagttcctttaatattaggagccccagatatatcatttcctcgaataaataatctttctttttgattactacctccttctttgtttttgttatctatatcttctatagtagaaataggagttggggctgggtgaactgtttatcctcctttagcgtctacagttgggcacataggaaattcaatagattttgctattttttctcttcatttagctggagcttcttctattataggagctgtaaattttatttctaccattattaatatacgaatattaggaatatctatagagaaggttcctctttttgtttgatcagttttaattacagcagtattattattactttctttacctgttttagcaggtgctattactatattattaacagatcgaaattttaatacttctttttttgatcctgctgggggaggagatcctattttatttcaacatttattt---------------------------------------------------------------------------------------------------------------------------------------------------------------------------------------------------------------------------------------------------------------------------------------------------------------------------------------------------------------------------------------------------------------------------------------------------------------------------------------------------------------------------------------------------------------------------------------
>Pardosa_tesquorum
actgctataagagtattaattcgaatggaattaggaaatcctggaagattgttaggtgatgatcatttatataatgttatagttactgctcatgcttttgtgataattttttttatagtaatacctattcttattggaggttttggaaattgattagttcctttaatattaggagctccagacatatcatttcctcggataaataatctttctttttgattattacctccttctttgtttttattgtctatatcttctatagtagagataggagttggtgctgggtgaactgtttatcctcctttagcgtctacagttgggcatataggaagttcaatagattttgctattttttctcttcatttagctggggcttcttctattataggagctgtgaattttatttctactattattaatatgcgaatattaggaatatctatagaaaaggttcctctttttgtttgatcagttttaattacggcggtattattattgctttctttacctgttttagcaggtgctattactatattattaacggatcgaaattttaatacttctttttttgatcctgctggtggaggagatcctattttatttcaacatttattt---------------------------------------------------------------------------------------------------------------------------------------------------------------------------------------------------------------------------------------------------------------------------------------------------------------------------------------------------------------------------------------------------------------------------------------------------------------------------------------------------------------------------------------------------------------------------------------
>Pavocosa_gallopavo
acagcaataagagtattaattcgaatggaactaggaaatcctgggagattattaggtgatgatcacttatataatgtgatggttacagctcatgcttttgttataattttttttatggtaataccaattcttattggtgggtttggaaattgattggttcctttaatattaggtgctcctgatatatcttttcctcgaatgaataacctttctttttggttgttacctccttctttattattattatgtatgtcttctatagttgagataggagttggggctgggtgaactgtatatccacctttagcatctagagtgggacatataggaagttccatagattttgctattttttctcttcatttggctggggcatcttctattataggggcagtaaattttatttctactattattaatatacggatgttaggaatatctatggaaaaagttccattatttgtgtgatcagtattaattactgctattttattgttgctttctttaccggtgttagctggtgctattactatattattaacagatcggaattttaatacttctttttttgatcctgcaggaggaggtgatcctattttatttcaacatttgttt---------------------------------------------------------------------------------------------------------------------------------------------------------------------------------------------------------------------------------------------------------------------------------------------------------------------------------------------------------------------------------------------tatttataatggcggcattttatcattagaggaacctgttttaatcgataatccacgttaaatttcactatataccgccataaaaactaatttatatttaaaaataaaaagttaggtcaaggtgtaatcaatatttaagtataatgggttacattttataaaaatatctttcgaaataggatttaa
>Rabidosa_punctulata
actgcaataagagtattgattcgaatagagttaggaaatcctgggagtttattgggggatgatcatttatataatgtaatggttactgctcatgcttttgtaatgattttttttatagtaataccaattcttattggtggttttggtaattggttggttcctttaatattaggtgctcctgatatatcatttcctcgaataaataatctttctttttgattgttacccccttctttatttttattatctatatcttctatagtggagataggtgtaggagctggttgaactgtttatcctcctctagcttctagagtagggcatatgggaagttctatggattttgctattttttctcttcatttagctggggcttcttctattataggggcggtgaattttatttctactattattaatatacgaatattaggaatatctatggaaaaagttccgttatttgtgtgatcagtattaattactgctgttttattattactttctttacctgttttagcaggtgctattactatattattgacagatcgtaattttaatacttctttttttgatccagcagg-------------------------------------------------------------------------------------------------------------------------------------------------------------------------------------------------------------------------------------------------------------------------------------------------------------------------------------------------------------------------------------------------------------------------------tatttacaatggcggcatttcatcattagaggaacctgttttaatcgataatccacgttcactttcactatatatcgccataa-aactaatctatattttaaactaaaaagttaggtcaaggtgtagtcaacattaaagttcaatgggttactaaatatgaaaatatttttcgaaaaaggatttaa
>Rabidosa_rabida
-------------------------------------------------------------------------------------------------------------------------------------------------------------------------------------------------------------atctttctttttgattattacctccttctttgtttttattatctatatcttctatagtggagataggtgttggagctggttgaactgtttatcctcctttggcttctagagtaggtcatatagggagttctatagattttgctattttttctcttcatttggctggggcttcttctattataggagcggtgaattttatttctactattattaatatacgtatattaggaatatctatagaaaaggttcctttatttgtgtgatcagtattgattactgctgttttattattgctttctttacctgtattagcaggtgctattactatattattaacggatcgaaattttaatacttctttttttgatccagcaggtgggggagatcctattttgtttcaacatttattt---------------------------------------------------------------------------------------------------------------------------------------------------------------------------------------------------------------------------------------------------------------------------------------------------------------------------------------------------------------------------------------------tatttacaatggcggcatttcatcattagaggaacctgttttaatcgataatccacgttaattttcactatatatcgccataa-aactaatctatattttaaactaaaaagttaggtcaaggtgtagtctatattaaagtttaatgggttacttcttatgaaaatatta-atcaaaaaggatttaa
>Schizocosa_avida
actgctataagtgtattaattcgaatagaattaggtaattctggaagtttattaggggatgatcatttatataatgttatggttactgctcatgcttttgttataattttttttatagtgatgccaattcttattggtgggtttgggaattgattagttcctttaatgttaggtgctcctgatatatcatttcctcgtataaataatctttctttttgattattaccaccttctttatttttattatgtatatcatctatagtggagataggagtaggagctggatgaactgtttatcctcctttagcttctacaatagggcatataggtaattctatggattttgctattttttctcttcatttagctggggcttcttcaattataggtgcggtaaattttatttcgactattattaatatacggatattaggaatatcaatggaaaaggttccgttatttgtttgatcagtattaattactgcagtattattattactttctttacctgtattagcaggtgctattactatattattgacggatcgaaattttaatacttcttttttt---------------------------------------------atagccgcttgtgctaaggtagcataataatttcttttaattaaagactagaacaaaagatttaacatcttaattaatctttttataaaatattaaaattatcttaattgtaaaaagacaattattaaatagaaagacgataagaccctatcgaactttacttaagtttaactggggtagttaattaattattatttttaaattttttttgacctaataatcaaataattaagttaccgtagggataacagcacaataaaattttatagatcttatttaaaaaagattgtgacctcgatgttgatttaatttgcaataaagntaaggaagtctgttcgacttttaaaaaattacatgatttgagttcagaccggtgtaaac------------------------------------------------------------------------------------------------------------------------------------------------------------------------------------------
>Schizocosa_bilineata
actgctataagtgtgttgattcgaatggaattaggtaattctggaagtttattaggagatgatcatttatataatgttatagttactgctcatgcttttgtgataattttttttatagtgataccaattcttattggtggttttggtaattgattggttcctttaatattaggtgctcctgatatatcatttcctcgtataaataatctttctttttggttattaccaccttctttatttttattatctatgtcatccatagtggaaataggggtaggggctggatgaactgtttatccacctttggcttctagaatagggcatatagggagttctatggattttgctattttttctcttcatttagctggagcttcttcaattataggtgcggtgaattttatttctactattattaatatacgaatattaggtatatctatagagaaagttccgttatttgtttgatcagtgttaattactgcagtattattattactttctttacctgttttagcgggtgctattactatattattgacggatcgaaattttaatacttctttttttgaccctgcaggaggaggtgatcctattttatttcaacatttatttatagccgcttgtgctaaggtagcataataatttcttttaattaaagactagaacaaaagacttaacatcttaaataatttttttataaaatatttaaattatcttaattgtaaaaagacaattattcaatagaaagacgataagaccctatcgaactttactttagtttaactggggtagttaattaattattacttttaaattttttttgacctaataataaaataattaagttaccgtagggataacagcacaataaaattttttagatcttatttaaaaaagattgtgacctcgatgttgatttaatatgcaataaaactaaggaagtctgttcgacttttaaaaaattacatgatttgagttcagaccggtgtaaac------------------------------------------------------------------------------------------------------------------------------------------------------------------------------------------
>Schizocosa_crassipes
------------------------------------------------------------------------------------------------------------------------------------------------------------------------------------gatatatcatttcctcgtataaataatctttctttttgattattaccaccttctttatttttattatctatatcatctatagtagaaataggagtaggagctgggtgaactgtatatccacctttagcttctagaataggtcatataggtagttctatagattttgctattttttctcttcatttagctggagcttcttcaattataggtgcagtaaattttatttctactattattaatatacgaatgttaggaatatctatagaaaaagttccattatttgtttggtctgtattgattactgcagtgttattattactttctttacctgttttagcaggtgctattactatattattaacggatcgaaattttaatacttctttttttgaccctgcagggggaggtgatcctattttatttcaacatttatttatagccgcttgtgctaaggtagcataataatttcttttaattaaagactagaacaaaagacttaacatcttaaataatctttatatgaaatatttaaattattctaattgtaaaaaaacaattatttaatagaaagacgataagaccctatcgaactttacttcagtttaactggggtagttaattaattattatttttaaatctattttgacctaataatcaaataattaagttaccgtagggataacagcacaataaaattttttagttcttatttaaaaaagattgtgacctcgatgttgatttaatatgcaataaaattaaggaagtctgttcgacttttaaaaaattacatgatttgagttcagaccggtgtaaac------------------------------------------------------------------------------------------------------------------------------------------------------------------------------------------
>Schizocosa_floridana
-----------------------------------------------------------------------------------------------------------------------------------------------------------------tttaatattaggtgctcctgatatatcattccctcgaataaataacctttctttttgattattaccaccttctttatttttattatctatatcatctatagtagaaataggggtaggagctgggtgaactgtttatccacctttagcttctagaataggccatacaggtagttctatagattttgctattttttctcttcatttagctggggcttcttcgattataggtgcagtaaattttatttctactattattaatatacgagtattaggaatatctatagagaaagttccattgtttgtttggtctgtattaattactgcagtattattattgctttctttacctgttttagcaggtgctattactatattattgacggatcgaaattttaatacttccttttttgatcctgcaggaggaggtgatcctattttatttcaacatttatttatagccgcttgtgctaaggtagcataataatttcttttaattaaagactagaacaaaagacttaacatcttaaataatttttatataaaatattaaaattattttaattgtaaaaaaacaattatttaatagaaagacgataagaccctatcgaacttcacttcagtttaactggggtagttaattaattattatttttaaatatattttgacctaataatcaaataattaagttaccgtagggataacagcacaataaaattttctagctcttatttaaaaaagattgtgacctcgatgttgatttaatatgcaataaaattaaggaagtctgttcgacttttaaaaaattacatgatttgagttcagaccggtgtaaac------------------------------------------------------------------------------------------------------------------------------------------------------------------------------------------
>Schizocosa_mccooki
actgctataagtgtgttaattcggatggaattaggaaattctggaagtttattaggggatgatcatttatataatgttatagttactgctcatgcttttgttataattttttttatggtaataccaattcttattggtggatttggaaactgattggttcctttaatgttgggtgctcctgatatatcatttcctcgtatgaataatctttctttttgattattaccaccttctctgtttttattgtgtatatcatctatggtagagataggagtaggggctggttgaactgtttatcctcctttggcttctagagtaggacacatagggagttctatggattttgctattttttctcttcatttagctggggcttcttcaattataggtgcagtaaattttatttctactattattaatatacggatattagggatatctatggaaaaggttccgttatttgtttggtcagtattaattactgcggttttattattactttctttacctgtattagcaggtgctattactatattgttgacggatcgaaattttaatacttctttttttgatcctgcaggaggaggagatcctattttatttcaacatttatttatagccgcttgtgctaaggtagcataataatttcttttaattaaagactagaacaaaagacttaacatcttaattaatctttttataaaatattgaaattatcttaattgtaaaaagacaattatcaaatagaaagacgataagaccctatcgaactttacttaagtttaactggggcagttaattaattattatttttaaatcctttttgacctaataatcaaataattaagttaccgtagggataacagcacaataaaattttatagatcttatttaaaaaagattgtgacctcgatgttgatttaatttgcaataaaatnaaggaagtctgttcgacttttaaaaaattacatgatttgagttcagaccggtgtaaac------------------------------------------------------------------------------------------------------------------------------------------------------------------------------------------
>Schizocosa_ocreata
actgctataagtgtattaattcgaatagaattaggtaattctggaagtttgttaggagatgatcatttatataatgttatagttacagctcatgcttttgttatgattttttttatagtaataccaattcttattggtgggtttggtaattgattagttcctttgatattaggtgctcctgatatatcatttcctcgaataaataatctttctttttgattattaccaccttctttatttttattatctatgtcgtctatagtggaaataggagtgggtgctggatgaactgtttatccacctttagcttctagaatagggcatagagggagttctatagattttgctattttttctcttcatttagctggagcttcttcaattatgggtgcggtaaattttatttctactattattaatatacggatattaggaatatctatggaaaaggttccattgtttgtttggtcagtattaattactgcagtattattattactttctttacctgttttagcaggtgctattactatattattaacggatcgaaattttaatacttctttttttgaccctgcagggggaggtgatcctattttatttcaacatttatttatagccgcttgtgctaaggtagcataataatttcttttaattaaagactagaacaaaagacttaacatcttaaataatctttatataaaatatttaaattattttaattgtaaaaaaacaattatttaatagaaagacgataagaccctatcgaactttactttagtttaactggggtagttaattaattattatttttaaattttctttgacctaataaccaaataattaagttaccgtagggataacagcacaataaagttttttagatcttatttaaaaaagattgtgacctcgatgttga-ttaatatgcaataaaactaaggaagtctgttcgacttttaaaaaattaca--------------------------tatttataatggcggcatttcattattaaaggaacctgttttaatcgataatccacgttaattttcactatataccaccat-aaaactaatttatattttcaaataaaaagttaggtcaaggtgtaatttatatttaagtttaatgggttacttcgtataaaaatacttttagaaaaaggatttat
>Schizocosa_retrorsa
actgctataagtgtattgattcgaatggaattaggaaattctggaagtttgttaggggatgatcatttatataatgttatagttactgcacatgcttttgttataattttttttatagtaataccaattcttattggggggtttggaaattgattggttcctttaatgttaggtgctcctgatatatcatttcctcgtataaataatctttctttttgattattaccaccttctttatttttattatgtatatcatctatagtagagataggagtgggagctgggtgaactgtatatcctccattagcttctagaatggggcatataggaagttctatggattttgctattttttcccttcatttagctggggcttcttcaattataggtgcagtaaattttatttctactattattaatatacgtatgttaggaatatctatggagaaggttcctttatttgtttggtcagtgttaattactgcggtgttgttattactttctttacctgtattagcaggtgctattactatattgttaactgatcgaaattttaatacttctttttttgatcctgcgggaggaggtgatcctattttatttcaacatttatttatagccgcttgtgctaaggtagcataataatttcttttaattaaagactagaacaaaagacttaacatcttaattaatctttttataaaatattaaaattatcttaattgtaaaaagacaattattaaatagaaagacgataagaccctatcgaactttacttaagtttaactggggcagttaattaattattatttttaaatcttttttgacctaataatcaaataattaagttaccgtagggataacagcacaataaaattttatagatcttatttaaaaaagattgtgacctcgatgttgatttaatttgcaataaagtnaaggaagtctgttcgacttttaaaaaattacatgatttgagttcagaccggtgtaaac------------------------------------------------------------------------------------------------------------------------------------------------------------------------------------------
>Schizocosa_rovneri
---------------------------------------------------------------------------------------------------------------------------------------------------------------------------------------------------------------------------------------------------------------------------------------------------------------------------------------------------------------------------------------------------------------------------------------------------------------------------------------------------------------------------------------------------------------------------------------------------------------------------------------atagccgcttgtgctaaggtagcataataatttcttttaattaaagactagaacaaaagacttaacatcttaaataatctttttaataaatatttaaattatcttaattgtaaaaagacaattattcaatagaaagacgataagaccctatcgaactttactttagtttaactggggtagttaattaattattattttttaattttatttgacctaataaccaaataattaagttaccgtagggataacagcacaataaaatttattagatcttatttaaaaaagattgtgacctcgatgttgatttaatatgcaataaaactaaggaagtctgttcgacttttaaaaaattacatgatttgagttcagaccggtgtaaac------------------------------------------------------------------------------------------------------------------------------------------------------------------------------------------
>Schizocosa_stridulans
actgctataagtgtattaattcgaatagaattaggtaattctggaagtttattaggagatgatcatttatataatgttatggtaactgctcatgcttttgtgatgattttttttatagttataccaattcttattggtggttttggtaactggttggtgcctttaatattaggtgcacctgatatatcatttcctcgtataaataatctttctttttggttattacctccttctttatttttattatctatgtcgtcaatagtagagataggagtgggggctggatgaactgtttatccacctttagcttctagaataggacatatagggagttctatggattttgctattttttcacttcatttagctggagcttcttcaattataggtgcggtaaattttatttctactattattaatatacgagtattaggaatgtctatagaaaaagttccattatttgtttggtcagtattgattactgcagtgttattattactttctttacctgttttagcaggtgctattactatattgttaacagatcgaaattttaatacttctttttttgatcctgcagggggaggtgatcctattttatttcaacatttatttatagccgcttgtgctaaggtagcataataatttcttttaattaaagactagaacaaaagacttaacatcttaaataatatttataataaatatttaaattatattaattgtaaaaatacaattattcaatagaaagacgataagaccctatcgaactttactttagtttaactggggaagttaattaattattatttttaaattttatttgacctaataaccaaataattaagttaccgtagggataacagcacaataaaatttattagatcttatttaaaaaagattgtgacctcgatgttgatttaatatgcaataaagctaaggaagtctgttcgacttttaaaaaattacatgatttgagttcagaccggtgtaaac------------------------------------------------------------------------------------------------------------------------------------------------------------------------------------------
>Tigrosa_aspersa
actgcattaagagtattaattcgaatggaattaggtaatcctggtagtttgttaggagatgatcatttatataatgtaatggttactgctcatgcttttgtaatgattttttttatggtaataccaattcttattggtggttttggaaattggttagttcctttgatattaggagctcctgatatgtcttttcctcgtataaataatctttctttttgattattaccaccttctttatttttattatctatatcatctatagtagagataggtgtaggagctggttgaactgtttatcctcctttggcttctagagtagggcatatggggagttctatggattttgctattttttctcttcatttagctggggcttcttctattataggagcggtgaattttatttctactattattaatatacgaatattaggtatatcaatagagaaggtttctttgtttgtatgatcagtattgattactgctgttttgttattgctttctttacctgttttagcaggagctattactatattattaacggatcgtaattttaatacgtctttttttgatcctgcgggtggaggagatcctattttatttcaacatttattt---------------------------------------------------------------------------------------------------------------------------------------------------------------------------------------------------------------------------------------------------------------------------------------------------------------------------------------------------------------------------------------------------------------------------------------------------------------------------------------------------------------------------------------------------------------------------------------
>Tigrosa_helluo
actgcaataagagtattgattcgaatagaattaggaaatcctggtagtttattaggagatgatcatttatataatgttatggttactgctcatgcttttgtaataattttttttatagtaataccaattcttattggtgggtttggtaattggttggttcctttaatattgggggctcctgatatatcgtttcctcgtataaataatctttctttttggttattacctccttctttatttttattatctatatcttctatagtagagataggtgttggggcaggatgaactgtttatcctcctttagcttctagtataggacatagagggagttctatggattttgctattttttctcttcatttagctggggcttcttctattataggggcagtgaattttatttctactattattaatatacgagtggttggaatatcaatggaaaaagtttcattatttgtgtgatcagtattgattactgctgtattgttattgctttctttacctgttttagcaggggctattactatattgttaactgatcgaaattttaatacttctttttttgaccctgctggagggggagatcctattttatttcaacatttattt---------------------------------------------------------------------------------------------------------------------------------------------------------------------------------------------------------------------------------------------------------------------------------------------------------------------------------------------------------------------------------------------------------------------------------------------------------------------------------------------------------------------------------------------------------------------------------------
>Trochosa_robusta
actgctataagagtattaattcgtatagagttaggaaatcctggaagtttattaggggatgatcatttatataatgttatagttactgctcatgcttttgtaatgattttttttatagtaataccaattcttattggtggttttggaaattgattgattcctttaatattaggtgctcctgatatatcgtttcctcgtataaataatctttctttttgattgttacctccttctttatttttattatctatatcttctatagtagaaataggagtaggggctggttgaacagtatatcctcctttagcctctagaataggtcatatagggagttctatagattttgctattttttctcttcatttagctggtgcttcttctattataggagcagtaaattttatttctactattattaatatacgcatgttaggtatatctatagataaagttcctttatttgtttgatcagttttaattacagctgttttattattattatctttacctgttttagctggtgctattactatattattaactgatcgaaattttaatacttctttttttgaccctgcagggggaggggatcctattttgtttcaacatttgttt---------------------------------------------------------------------------------------------------------------------------------------------------------------------------------------------------------------------------------------------------------------------------------------------------------------------------------------------------------------------------------------------------------------------------------------------------------------------------------------------------------------------------------------------------------------------------------------
>Trochosa_ruricola
actgctataagagtgttaattcgtttagaattaggaaattctggaagtttattaggagatgatcatttatataatgttatagttactgctcatgcttttgtgatgattttttttatagtaatgccaattcttattggaggttttggtaattgattaattcctttaatgttaggtgctcctgatatatcatttcctcgaatgaataatctttctttttggttattgcccccttctttatttttattaactatgtcttctatagtggaaataggggtaggagctggttgaacagtttatcctcctttagcatctagaataggtcatatagggagttctatagattttgctattttttctcttcatttagctggtgcttcttctattataggggcagtaaattttatttctactattattaatatacgaatattaggtatatctatagataaggtacctttatttgtttggtcagttttgattacggctgttttattattattatctttacctgttttagcaggtgctattactatgttattaactgatcgaaattttaatacttctttttttgaccctgcagggggaggagatcctattttatttcaacatttgttt---------------------------------------------------------------------------------------------------------------------------------------------------------------------------------------------------------------------------------------------------------------------------------------------------------------------------------------------------------------------------------------------tatttaaaatggcggcatttaatcattagaggaacctgttttaatcgataatccacgttaattttcactatatacctccattcaaactaatttatattttaatataaaaagttaggtcaaggtgtaatttacattaaagcttaatgggttacattttataaaaatatttttagaaaaaggattaaa
>Trochosa_spinipalpis
actgctataagagtgttaattcgtttggaattagggaattctggaagtttattaggagatgatcatttatataatgttatggttacagctcatgcttttgtgatgattttttttatggtaatgccaattcttattggaggttttggaaattgattaattcctttaatattaggtgctcctgatatatcgtttcctcgaataaataatctttctttttggttactacctccttctttatttttgttgtctatgtcttctatagtagaaataggggtgggagctggttggacagtttatcctcctttagcatctagagtgggtcatatagggagttctatagattttgctattttttctcttcatttagctggtgcttcttctattataggggcagtaaattttatttctactattattaatatacgaatattaggtatatctatagataaagtacctttatttgtttgatcagttttgattacagctgttttattattattgtctttacctgttttagcgggtgctattactatgttattgactgatcgaaattttaatacttctttttttgatcctgcaggagggggggatcctattttatttcaacatttattt----------------------------------------------------------------------------------------------------------------------------------------------------------------------------------------------------------------------------------------------------------------------------------------------------------------------------------------------------------------------------------------------------------------------------------gttttaatcgacaatccacgttaattttcactatatacctccataaaaactaatttatatttcaatataaaaagttaggtcaaggtgtaatttatactaaagtataatgggttaca--tcgtaaaaataccttttgaaaaaggattaaa
>Trochosa_terricola
actgctataagagtgttaattcgtttagaattaggaaattctggaagtttattaggagatgatcatttatataatgttatagttactgctcatgcttttgtgatgattttttttatagtaatgccaattcttattggaggttttggtaattgattaattcctttaatgttaggtgctcctgatatatcatttcctcgaatgaataatctttctttttggttattgcccccttctttatttttattaactatgtcttctatagtggaaataggggtaggagctggttgaacagtttatcctcctttagcatctagaataggtcatatagggagttctatagattttgctattttttctcttcatttagctggtgcttcttctattataggggcagtaaattttatttctactattattaatatacgaatattaggtatatctatagataaggtacctttatttgtttggtcagttttgattacggctgttttattattattatctttacctgttttagcaggtgc-----------------------------------------------------------------------------------------------------------------------------------------------------------------------------------------------------------------------------------------------------------------------------------------------------------------------------------------------------------------------------------------------------------------------------------------------------------------------------------------------------------------------------gttttaatcgacaatccacgttaattttcactatatacctccataaaaactaatttatatttcaatataaaaagttaggtcaaggtgtaatttacactaaagtataatgggttaca--tcgtaaaaataccttttgaaaaaggattaaa
>Wadicosa_daliensis
---------------------------------------------------------------------------------------------------------------------------------------------------------------------------------------------------------------------------------------------------------------------------------------------------------------------------------------------------------------------------------------------------------------------------------------------------------------------------------------------------------------------------------------------------------------------------------------------------------------------------------------------------------------------------------------------------------------------------------tatttaaattattttaattgtaaaaaaacaatttttaaaaagaaagacgataagaccctatcgaacttcacttcagtttaactggggcagttaattaattattacttttaaatattttttgacctaataacaatataattaagttaccgtagggataacagtgtaataaaatttttaagatcttatttaaaaaagattgcaacctcgatgttgatttaatatgcaatataattaagaaagtctgttcgacttttaaaaaattacatgatttgagttcagaccggtgtaaac------------------------------------------------------------------------------------------------------------------------------------------------------------------------------------------
>Wadicosa_fidelis
actgctataagagttttgattcgaatggaattaggaaatcctggtagattattaggtaatgatcatatatataatgttatagttactgctcatgcttttgtaataattttttttatagtaataccaattcttattggagggtttggaaattgattggtacctttaatattaggagctcctgatatatcttttcctcgaatgaataatctttctttttgattattacctccttctttgtttttattatctatatcttctatagtggaaataggagttggtgctggatgaactgtttatcctcccttagcatcaacggttggtcatataggaagttctatagattttgctattttttctttacatttagctggagcttcttctattataggagctgctaattttatttctactattattaatatacgagtggtaggaatatctatagaaaaggttcctctttttgtttgatcagttttgattacagcagttttattattactttctttacctgtattagcaggtgctattactatactattaaccgatcgtaattttaatacttctttttttgaccctgcgggaggtggagatcctattttatttcaacatttatttatagccgcttgtgctaaggtagcataatcatttcttttaattaaagactagaacaaaagacttaacatctcaatagattttttttataaatatttaaattattttaattgttaaaaaacaatttttaaaaagaaagacgataagaccctatcgaacttcacttcagtttaactggggcagttaattaattattacctttaaatattttttgacctaataacaatataattaagttaccgtagggataacagtgtaataaaatttttaagatcttatttaaaaaagattgcaacctcgatgttgatttaatatgcaatataattaagaaagtctgttcgacttttaaaaaatt-----------------------------caattataatggcggcatttcatcattagaggaacctgttttaatcgacaatccacgttaattttaactatataccgccataaaaactaatttatatttttaaataaaaagttaggtcaaggtgtaatcaatattaaagtataatgggttactttatataataatattttataaaaaaggatttaa
